# Supplementary material for: CEGA: a method for inferring natural selection by comparative population genomic analysis across species
Source: Genome Biol. 2023 Oct 3;24:219. doi: 10.1186/s13059-023-03068-8 (PMC10548728; doi:10.1186/s13059-023-03068-8)
Supplement: Supplementary file 2 — Additional file 2: Table S1. The List of Genes under Human-specific Positive selection. Table S2. Pathway Enrichment Analysis of Genes under Human-specific Positive Selection. Table S3. Disease Enrichment Analysis of Genes under Human-specific Positive Selection. Table S4. GO Enrichment Analysis of Genes under Human-specific Positive Selection. Table S5. The List of Genes under Human-specific Positive selection in the Non-coding Regions. Table S6. Pathway Enrichment Analysis of Genes under Human-specific Positive Selection in the Non-coding Regions. Table S7. Disease Enrichment Analysis of Genes under Human-specific Positive Selection in the Non-coding Regions. Table S8. GO Enrichment Analysis of Genes under Human-specific Positive Selection in the Non-coding Regions. Table S9. The List of Genes under Chimpanzee-specific Positive selection. Table S10. Pathway Enrichment Analysis of Genes under Chimpanzee-specific Positive Selection. Table S11. Disease Enrichment Analysis of Genes under Chimpanzee-specific Positive Selection. Table S12. GO Enrichment Analysis of Genes under Chimpanzee-specific Positive Selection. Table S13. The List of Genes under Balancing selection in both the Human and Chimpanzee Lineage. Table S14. Pathway Enrichment Analysis of Genes under Balancing Selection in both the Human and Chimpanzee Lineage. Table S15. Disease Enrichment Analysis of Genes under Balancing Selection in both the Human and Chimpanzee Lineage. Table S16. GO Enrichment Analysis of Genes under Balancing Selection in both the Human and Chimpanzee Lineage. Table S17. The List of Genes under Balancing selection in both the Human Lineage. Table S18. Pathway Enrichment Analysis of Genes under Balancing Selection in the Human Lineage. Table S19. Disease Enrichment Analysis of Genes under Balancing Selection in the Human Lineage. Table S20. GO Enrichment Analysis of Genes under Balancing Selection in the Human Lineage. [file 13059_2023_3068_MOESM2_ESM.xlsx]

## Sheet: table titles
Supplementary tables
Table S1. The List of Genes under Human-specific Positive selection
Table S2. Pathway Enrichment Analysis of Genes under Human-specific Positive Selection
Table S3. Disease Enrichment Analysis of Genes under Human-specific Positive Selection
Table S4. GO Enrichment Analysis of Genes under Human-specific Positive Selection
Table S5. The List of Genes under Human-specific Positive selection in the Non-coding Regions
Table S6. Pathway Enrichment Analysis of Genes under Human-specific Positive Selection in the Non-coding Regions
Table S7. Disease Enrichment Analysis of Genes under Human-specific Positive Selection in the Non-coding Regions
Table S8. GO Enrichment Analysis of Genes under Human-specific Positive Selection in the Non-coding Regions
Table S9. The List of Genes under Chimpanzee-specific Positive selection
Table S10. Pathway Enrichment Analysis of Genes under Chimpanzee-specific Positive Selection
Table S11. Disease Enrichment Analysis of Genes under Chimpanzee-specific Positive Selection
Table S12. GO Enrichment Analysis of Genes under Chimpanzee-specific Positive Selection
Table S13. The List of Genes under Balancing selection in both the Human and Chimpanzee Lineage
Table S14. Pathway Enrichment Analysis of Genes under Balancing Selection in both the Human and Chimpanzee Lineage
Table S15. Disease Enrichment Analysis of Genes under Balancing Selection in both the Human and Chimpanzee Lineage
Table S16. GO Enrichment Analysis of Genes under Balancing Selection in both the Human and Chimpanzee Lineage
Table S17. The List of Genes under Balancing selection in both the Human Lineage
Table S18. Pathway Enrichment Analysis of Genes under Balancing Selection in the Human Lineage
Table S19. Disease Enrichment Analysis of Genes under Balancing Selection in the Human Lineage
Table S20. GO Enrichment Analysis of Genes under Balancing Selection in the Human Lineage

## Sheet: Table S1. Human_PS_genelist
GeneName	Pvalue	overlap_exon	overlap_intron	overlap_promoter	overlap_other
MBOAT2	1.39499e-07	0	1	1	0
SLC9A1	3.47736e-07	0	1	1	0
FBXW7	2.66178e-06	0	1	1	1
DPP10	2.05359e-05	0	1	1	0
MNAT1	0.000176427	0	1	1	0
SESN1	0.000334063	0	1	1	0
ATRN	5.04224e-40	0	1	0	0
CCDC7	5.04224e-40	0	1	0	0
COX10	5.04224e-40	0	1	0	0
GPC5	5.04224e-40	0	1	0	0
GRM5	5.04224e-40	0	1	0	0
MAD1L1	5.04224e-40	0	1	0	0
PPP2R5A	5.04224e-40	0	1	0	0
RB1	5.04224e-40	0	1	0	0
TYR	5.04224e-40	0	1	0	0
UGT1A10	5.04224e-40	0	1	0	0
UGT1A8	5.04224e-40	0	1	0	0
ZC3H6	5.04224e-40	0	1	0	0
ZSWIM5	5.04224e-40	0	1	0	0
NRXN3	4.1601e-11	0	1	0	0
CERS6	1.94841e-08	0	1	0	0
SLCO5A1	4.06518e-08	0	1	0	0
DCDC1	4.51999e-08	0	1	0	0
AGBL4	4.96222e-08	0	1	0	0
GRID2	5.30533e-08	0	1	0	0
IPMK	1.41723e-07	0	1	0	0
NYAP2	3.82435e-07	0	1	0	0
EFCAB11	1.19113e-06	0	1	0	0
AFF3	1.44427e-06	0	1	0	0
ROBO1	1.55608e-06	0	1	0	0
ZNF521	1.93678e-06	0	1	0	0
NR6A1	2.62304e-06	0	1	0	0
GABRB2	4.7426e-06	0	1	0	0
KIAA0825	6.21389e-06	0	1	0	0
CMSS1	1.1427e-05	0	1	0	0
FILIP1L	1.1427e-05	0	1	0	0
GABRA2	1.16117e-05	0	1	0	0
DEPTOR	1.17533e-05	0	1	0	0
UGGT2	1.32883e-05	0	1	0	0
FOXO3	1.58648e-05	0	1	0	0
TRHDE	1.72654e-05	0	1	0	0
SYT16	1.83207e-05	0	1	0	0
GLRB	1.8839e-05	0	1	0	0
DENND1B	1.96162e-05	0	1	0	0
LRMDA	2.42027e-05	0	1	0	0
CSMD2	2.59549e-05	0	1	0	0
GPATCH2	2.61097e-05	0	1	0	0
BCAS3	2.95742e-05	0	1	0	0
MITF	3.23158e-05	0	1	0	0
CACNA1C	3.28296e-05	0	1	0	0
DKK2	3.40674e-05	0	1	0	0
FCHSD2	3.46455e-05	0	1	0	0
ZFHX4	3.5757e-05	0	1	0	0
MACROD2	4.41299e-05	0	1	0	0
CRTAC1	4.61732e-05	0	1	0	0
MBNL1	4.87749e-05	0	1	0	0
RTN1	5.02098e-05	0	1	0	0
WWC2	5.45565e-05	0	1	0	0
RAB28	5.74509e-05	0	1	0	0
TENM2	5.89683e-05	0	1	0	1
ESR1	6.9613e-05	0	1	0	0
EXT1	7.37925e-05	0	1	0	0
SOX6	7.41611e-05	0	1	0	0
RERG	7.79164e-05	0	1	0	0
DCUN1D4	7.81879e-05	0	1	0	0
FAM117A	8.04972e-05	0	1	0	0
CUX2	8.39319e-05	0	1	0	0
ARHGAP15	8.73172e-05	0	1	0	0
TIMM23B	8.8044e-05	0	1	0	0
IMMP2L	8.94798e-05	0	1	0	0
RIMS1	9.219e-05	0	1	0	0
CHSY3	9.40783e-05	0	1	0	0
BLVRA	0.000100571	0	1	0	0
RASSF5	0.00010156	0	1	0	0
NFIB	0.000101975	0	1	0	0
DLG2	0.000104609	0	1	0	0
ANAPC10	0.000110404	0	1	0	0
HS6ST3	0.000111906	0	1	0	0
CCSER1	0.000114501	0	1	0	0
RALYL	0.000121942	0	1	0	0
GPATCH8	0.000122122	0	1	0	0
SRGAP1	0.000124414	0	1	0	0
ANK3	0.000132999	0	1	0	0
CNTN1	0.000136139	0	1	0	0
IL23R	0.000138896	0	1	0	0
LARP1B	0.000142124	0	1	0	0
ROR1	0.000143304	0	1	0	0
GABRG3	0.000145212	0	1	0	0
PTPRK	0.000162794	0	1	0	0
KCNAB1	0.000166906	0	1	0	0
CFAP299	0.000173737	0	1	0	0
CBL	0.000176763	0	1	0	0
CELF2	0.000195983	0	1	0	0
ANKRD17	0.000200018	0	1	0	0
LRRTM4	0.000210942	0	1	0	0
SUGCT	0.000223453	0	1	0	0
SLC4A10	0.000233587	0	1	0	0
MKLN1	0.000239741	0	1	0	0
LRRC69	0.000247577	0	1	0	0
ZNF407	0.000257045	0	1	0	0
PARN	0.000262762	0	1	0	0
NRXN1	0.000277688	0	1	0	0
PCCA	0.000284215	0	1	0	0
KDM2A	0.000291759	0	1	0	0
FBXW11	0.000293324	0	1	0	0
CNTNAP5	0.000300631	0	1	0	0
TPK1	0.000325305	0	1	0	0
RAD51B	0.00033125	0	1	0	0
KCNIP3	0.000344904	0	1	0	0
SPOCK3	0.000349352	0	1	0	0
ZNF609	0.000349401	0	1	0	0
SPAG17	0.000350012	0	1	0	0
AP3B1	0.000354852	0	1	0	0
DCLK1	0.000362471	0	1	0	0
CNTNAP2	0.000366012	0	1	0	0
PSMA1	0.000382742	0	1	0	0
STAC	0.000388567	0	1	0	0
MEF2C	0.000394133	0	1	0	0
RAP1GDS1	0.000395796	0	1	0	0
LPP	0.000399	0	1	0	0
SLC35F1	0.000407666	0	1	0	0
KIF5C	0.00043207	0	1	0	0
CNTN5	0.000443353	0	1	0	0
NSMCE2	0.000456814	0	1	0	0
RASAL2	0.000457509	0	1	0	0
RUNDC3B	0.000466282	0	1	0	0
SPON1	0.000469651	0	1	0	0
HTT	0.00047776	0	1	0	0
KCNQ3	0.000485073	0	1	0	0
DST	0.000485656	0	1	0	0
AKT2	0.000486403	0	1	0	0
AGAP14P	5.04224e-40	0	0	1	0
AHRR	5.04224e-40	0	0	1	0
APOBEC3H	5.04224e-40	0	0	1	0
APOC1P1	5.04224e-40	0	0	1	0
ASNSP1	5.04224e-40	0	0	1	0
AZI2	5.04224e-40	0	0	1	0
BRD3	5.04224e-40	0	0	1	0
BTN2A2	5.04224e-40	0	0	1	0
CCL21	5.04224e-40	0	0	1	0
CLEC18A	5.04224e-40	0	0	1	0
CLN5	5.04224e-40	0	0	1	0
CYP4Z2P	5.04224e-40	0	0	1	0
EBLN3P	5.04224e-40	0	0	1	0
EPHX1	5.04224e-40	0	0	1	0
EVPLL	5.04224e-40	0	0	1	0
GCN1	5.04224e-40	0	0	1	0
HTN1	5.04224e-40	0	0	1	0
IRGM	5.04224e-40	0	0	1	0
KRTAP5-6	5.04224e-40	0	0	1	0
KRTAP9-7	5.04224e-40	0	0	1	0
LCN2	5.04224e-40	0	0	1	0
LINC00446	5.04224e-40	0	0	1	0
LOC283028	5.04224e-40	0	0	1	0
LOC389641	5.04224e-40	0	0	1	0
LOC641746	5.04224e-40	0	0	1	0
MIR4507	5.04224e-40	0	0	1	0
MIR4537	5.04224e-40	0	0	1	0
MIR4539	5.04224e-40	0	0	1	0
MIR4752	5.04224e-40	0	0	1	0
MMP28	5.04224e-40	0	0	1	0
MSH5	5.04224e-40	0	0	1	0
MSH5-SAPCD1	5.04224e-40	0	0	1	0
OBP2A	5.04224e-40	0	0	1	0
OR2L3	5.04224e-40	0	0	1	0
OR9G1	5.04224e-40	0	0	1	0
OR9G9	5.04224e-40	0	0	1	0
P2RY11	5.04224e-40	0	0	1	0
PHACTR4	5.04224e-40	0	0	1	0
PLAC9	5.04224e-40	0	0	1	0
PLG	5.04224e-40	0	0	1	0
POTEB	5.04224e-40	0	0	1	0
POTEB2	5.04224e-40	0	0	1	0
POTEB3	5.04224e-40	0	0	1	0
PTGES2	5.04224e-40	0	0	1	0
RAB13	5.04224e-40	0	0	1	0
RDM1P5	5.04224e-40	0	0	1	0
SLFN11	5.04224e-40	0	0	1	0
SNORA61	5.04224e-40	0	0	1	0
SNORD105	5.04224e-40	0	0	1	0
SNORD105B	5.04224e-40	0	0	1	0
SNORD99	5.04224e-40	0	0	1	0
SPTY2D1	5.04224e-40	0	0	1	0
SRARP	5.04224e-40	0	0	1	0
TMEM201	5.04224e-40	0	0	1	0
TPM3P9	5.04224e-40	0	0	1	0
UGT1A7	5.04224e-40	0	0	1	0
URAHP	5.04224e-40	0	0	1	0
ZBTB17	5.04224e-40	0	0	1	0
ZCCHC14	5.04224e-40	0	0	1	0
ZNF331	5.04224e-40	0	0	1	0
ZNF761	5.04224e-40	0	0	1	0
ZNF782	5.04224e-40	0	0	1	0
RNASEH2A	4.12976e-10	0	0	1	0
RAET1G	4.1361e-10	0	0	1	0
TCHH	8.39194e-09	0	0	1	0
RB1-DT	1.08612e-08	0	0	1	0
CLCN1	5.93775e-08	0	0	1	0
TAF12	1.16627e-07	0	0	1	1
TPTE2P3	1.16627e-07	0	0	1	0
LRRC37A8P	1.5201e-07	0	0	1	0
SPATA7	1.66413e-07	0	0	1	0
PDCL3P4	1.78521e-07	0	0	1	0
NSMAF	1.89636e-07	0	0	1	0
ACTG1P20	2.04967e-07	0	0	1	0
TMEM222	2.04967e-07	0	0	1	0
NSMF	2.38458e-07	0	0	1	0
JTB	2.81462e-07	0	0	1	0
AGER	3.66854e-07	0	0	1	0
AGPAT1	3.66854e-07	0	0	1	0
GEMIN4	8.45212e-07	0	0	1	0
MMP20	1.07826e-06	0	0	1	0
CES3	1.18324e-06	0	0	1	0
MFSD14C	1.32271e-06	0	0	1	0
POLD4	2.00952e-06	0	0	1	0
ELOVL7	2.2291e-06	0	0	1	0
RAD17	3.90011e-06	0	0	1	0
ARIH2OS	4.48323e-06	0	0	1	0
ECH1	4.59405e-06	0	0	1	0
MIR555	7.11511e-06	0	0	1	0
RUSC1-AS1	7.34583e-06	0	0	1	0
LUC7L	8.75364e-06	0	0	1	0
LINC01473	9.38837e-06	0	0	1	0
GORAB	1.01401e-05	0	0	1	0
CD28	1.0189e-05	0	0	1	0
ADCY8	1.03887e-05	0	0	1	0
C11orf1	1.0839e-05	0	0	1	0
MAPK10	1.64173e-05	0	0	1	1
MIR5692B	1.66879e-05	0	0	1	0
ECI1	1.79555e-05	0	0	1	0
CATSPER3	1.8803e-05	0	0	1	0
C1orf127	1.90948e-05	0	0	1	0
TNFRSF10D	2.999e-05	0	0	1	0
LY6G6E	3.31188e-05	0	0	1	0
SCARNA22	3.31405e-05	0	0	1	0
NIFK	4.13555e-05	0	0	1	0
FKBP9	4.31076e-05	0	0	1	0
RP9P	4.31076e-05	0	0	1	0
PTF1A	4.70547e-05	0	0	1	0
DBF4	4.8063e-05	0	0	1	0
CFHR5	4.89493e-05	0	0	1	0
PHF7	5.01614e-05	0	0	1	0
ELP1	5.50716e-05	0	0	1	0
RAB8A	5.68073e-05	0	0	1	0
PURA	6.07899e-05	0	0	1	0
ZNF764	6.3334e-05	0	0	1	0
DGAT1	6.59431e-05	0	0	1	0
TMEM230	6.80912e-05	0	0	1	0
BRD4	7.79164e-05	0	0	1	0
HENMT1	8.33725e-05	0	0	1	0
LINC01920	8.36324e-05	0	0	1	0
MIR5690	8.96194e-05	0	0	1	0
CHST5	9.41254e-05	0	0	1	0
LOC340090	9.79239e-05	0	0	1	0
LINC01432	0.000102525	0	0	1	0
MTOR-AS1	0.00010276	0	0	1	0
SMIM33	0.000109185	0	0	1	0
CDC23	0.000123122	0	0	1	0
ZNRF2	0.000123218	0	0	1	0
CCS	0.000129608	0	0	1	0
CTSF	0.000129608	0	0	1	0
HBEGF	0.000134679	0	0	1	0
LINC01790	0.000136255	0	0	1	0
LINC01412	0.000152427	0	0	1	0
ZEB2-AS1	0.000152427	0	0	1	0
MACIR	0.000161438	0	0	1	0
ATP5MD	0.000169551	0	0	1	0
MIR1307	0.000169551	0	0	1	0
NELFA	0.000177388	0	0	1	0
MTHFD1L	0.000178015	0	0	1	0
C3orf84	0.000183343	0	0	1	0
FNDC7	0.000192023	0	0	1	0
ZNF440	0.00020847	0	0	1	0
GRAMD1B	0.000209851	0	0	1	0
RNPEPL1	0.000211505	0	0	1	0
NOLC1	0.000211597	0	0	1	0
TEX2	0.000225369	0	0	1	0
CCL17	0.000227685	0	0	1	0
ZNF333	0.000235654	0	0	1	0
DYNAP	0.000241112	0	0	1	0
HMGB1	0.000243308	0	0	1	0
PHF24	0.000244267	0	0	1	0
TRIB2	0.000245959	0	0	1	0
TTC36	0.000250971	0	0	1	0
IQCF4P	0.000259054	0	0	1	0
SQLE	0.00026301	0	0	1	0
KITLG	0.000264817	0	0	1	0
DEFB113	0.000271404	0	0	1	0
LINC02174	0.000273033	0	0	1	0
VARS1	0.00027544	0	0	1	0
COG4	0.000283794	0	0	1	0
CD300LF	0.000285313	0	0	1	0
MR1	0.000287744	0	0	1	0
STX6	0.000287744	0	0	1	0
IZUMO3	0.000288693	0	0	1	0
LOC100507437	0.000290566	0	0	1	0
LINC01715	0.000298497	0	0	1	0
APCS	0.000298706	0	0	1	0
PPP2R5C	0.000306715	0	0	1	0
NGDN	0.000312943	0	0	1	0
ACTL6A	0.000315722	0	0	1	0
TCEA1	0.000324225	0	0	1	0
ZNF385A	0.000330226	0	0	1	0
LRFN5	0.000337198	0	0	1	1
SCP2	0.0003401	0	0	1	0
LOC107984208	0.000358639	0	0	1	0
NAE1	0.00036319	0	0	1	0
NAA16	0.000373086	0	0	1	0
MIR639	0.000392325	0	0	1	0
TECR	0.000392325	0	0	1	0
P4HTM	0.000394888	0	0	1	0
OVOL1	0.000396099	0	0	1	0
TTBK2	0.000396374	0	0	1	0
MRPS6	0.000401459	0	0	1	0
SLC5A3	0.000401459	0	0	1	0
SNORA14B	0.00041089	0	0	1	0
TOMM20	0.00041089	0	0	1	0
ZNF768	0.000415393	0	0	1	0
SNHG19	0.000419026	0	0	1	0
SNORD60	0.000419026	0	0	1	0
CKS2	0.000427086	0	0	1	0
MIR3153	0.000427086	0	0	1	0
SNHG6	0.000440211	0	0	1	0
SNORD87	0.000440211	0	0	1	0
LOC105376331	0.000441201	0	0	1	0
LINC00412	0.000441261	0	0	1	0
RPL21	0.000441261	0	0	1	0
RPL21P28	0.000441261	0	0	1	0
SNORA27	0.000441261	0	0	1	0
SNORD102	0.000441261	0	0	1	0
CIAO2B	0.000442464	0	0	1	0
OVCH2	0.000444485	0	0	1	0
MT1IP	0.000446377	0	0	1	0
MT1X	0.000446377	0	0	1	0
ZNF384	0.000460828	0	0	1	0
PLA2G4A	0.000461388	0	0	1	0
ASF1B	0.000464901	0	0	1	0
DNAJC18	0.000480906	0	0	1	0
NOXA1	0.000481534	0	0	1	0
PHACTR1	0.000488453	0	0	1	0
CMTM1	0.000493164	0	0	1	0
MIR3666	0.000493624	0	0	1	0
LINC01193	5.04224e-40	0	0	0	1
OR2L13	5.04224e-40	0	0	0	1
ZCWPW2	5.04224e-40	0	0	0	1
PITPNM2	2.23972e-07	0	0	0	1
KIAA1217	2.96618e-07	0	0	0	1
LINC00578	1.46692e-06	0	0	0	1
LOC100130987	2.00952e-06	0	0	0	1
LINC02484	4.81198e-06	0	0	0	1
MIR548AM	9.74747e-06	0	0	0	1
LINC01324	1.20928e-05	0	0	0	1
LINC00535	1.22198e-05	0	0	0	1
PCDH15	1.34317e-05	0	0	0	1
LINC00824	1.68615e-05	0	0	0	1
TRIM59-IFT80	1.68687e-05	0	0	0	1
EGFEM1P	1.70221e-05	0	0	0	1
STARD13	1.98419e-05	0	0	0	1
PRKCQ	2.18941e-05	0	0	0	1
LOC105378367	2.42027e-05	0	0	0	1
LINC02008	2.64083e-05	0	0	0	1
CDH12	2.73075e-05	0	0	0	1
ZRANB2-AS2	2.92541e-05	0	0	0	1
LINC00534	4.37308e-05	0	0	0	1
MYO9A	4.7486e-05	0	0	0	1
SLC25A40	4.8063e-05	0	0	0	1
CSRNP3	4.88596e-05	0	0	0	1
GREB1L	5.25994e-05	0	0	0	1
ANKRD6	5.28807e-05	0	0	0	1
LINC02762	5.32729e-05	0	0	0	1
LINC00922	6.16213e-05	0	0	0	1
LOC101927314	8.76679e-05	0	0	0	1
TIMM23B-AGAP6	8.8044e-05	0	0	0	1
FKBP5	8.96194e-05	0	0	0	1
LINC01572	9.23585e-05	0	0	0	1
SPOP	9.34894e-05	0	0	0	1
LINC01934	9.91864e-05	0	0	0	1
CDH9	0.000106097	0	0	0	1
SLC7A11-AS1	0.000122627	0	0	0	1
LOC105375218	0.000123218	0	0	0	1
LINC02740	0.000124688	0	0	0	1
RAD51L3-RFFL	0.000129547	0	0	0	1
RFFL	0.000129547	0	0	0	1
LINC01677	0.000141167	0	0	0	1
LOC101927284	0.000157052	0	0	0	1
LINC01135	0.000157078	0	0	0	1
MGAT4C	0.00016623	0	0	0	1
ARHGAP24	0.000168369	0	0	0	1
LOC101929294	0.000168852	0	0	0	1
RHBDD1	0.000168955	0	0	0	1
USF3	0.000175869	0	0	0	1
IHO1	0.000183343	0	0	0	1
CNOT4	0.000183868	0	0	0	1
MEI4	0.000187849	0	0	0	1
LOC101928438	0.000206436	0	0	0	1
FRYL	0.000232743	0	0	0	1
SUCLG2-AS1	0.000239612	0	0	0	1
DAB1	0.000262683	0	0	0	1
CXCL13	0.000279514	0	0	0	1
MBD5	0.000286649	0	0	0	1
LINC01605	0.00028973	0	0	0	1
LINC02558	0.000304468	0	0	0	1
CCDC102B	0.000326011	0	0	0	1
CCNY	0.000330476	0	0	0	1
SCAF11	0.0003401	0	0	0	1
MEF2C-AS1	0.000344695	0	0	0	1
LOC101927421	0.00034868	0	0	0	1
TEX41	0.000349401	0	0	0	1
MIR137HG	0.0003611	0	0	0	1
LNP1	0.00036391	0	0	0	1
ATXN1	0.000371762	0	0	0	1
MTRF1	0.000373086	0	0	0	1
LINC01182	0.00040571	0	0	0	1
FOXP1	0.0004353	0	0	0	1
FRMPD1	0.000439372	0	0	0	1
EXD3	0.000481534	0	0	0	1
ADIRF	5.04224e-40	1	1	1	0
AKR1B10	5.04224e-40	1	1	1	0
ANGPTL6	5.04224e-40	1	1	1	1
APOBEC3G	5.04224e-40	1	1	1	0
APOC1	5.04224e-40	1	1	1	1
APOE	5.04224e-40	1	1	1	0
ATL3	5.04224e-40	1	1	1	0
BTN3A2	5.04224e-40	1	1	1	1
C4orf46	5.04224e-40	1	1	1	1
CD46	5.04224e-40	1	1	1	0
CR1	5.04224e-40	1	1	1	0
CR1L	5.04224e-40	1	1	1	0
CSPG4	5.04224e-40	1	1	1	0
CST5	5.04224e-40	1	1	1	0
CYP2C9	5.04224e-40	1	1	1	0
CYP4F12	5.04224e-40	1	1	1	1
DDAH2	5.04224e-40	1	1	1	1
DUSP22	5.04224e-40	1	1	1	0
EEF1G	5.04224e-40	1	1	1	0
EMB	5.04224e-40	1	1	1	0
ETFDH	5.04224e-40	1	1	1	0
FIBP	5.04224e-40	1	1	1	0
FOSL1	5.04224e-40	1	1	1	1
GSTM2	5.04224e-40	1	1	1	0
GSTM4	5.04224e-40	1	1	1	0
IGFL2	5.04224e-40	1	1	1	1
KHDC1L	5.04224e-40	1	1	1	0
LCN1	5.04224e-40	1	1	1	0
LGALS13	5.04224e-40	1	1	1	0
LGALS14	5.04224e-40	1	1	1	0
LILRA2	5.04224e-40	1	1	1	1
LILRA6	5.04224e-40	1	1	1	1
LILRB3	5.04224e-40	1	1	1	0
LILRB5	5.04224e-40	1	1	1	0
LOC101928764	5.04224e-40	1	1	1	1
LOC102724488	5.04224e-40	1	1	1	0
LOC102724788	5.04224e-40	1	1	1	0
LSM2	5.04224e-40	1	1	1	0
LY6G6C	5.04224e-40	1	1	1	0
MMRN2	5.04224e-40	1	1	1	0
MPIG6B	5.04224e-40	1	1	1	0
MUC6	5.04224e-40	1	1	1	0
NEK3	5.04224e-40	1	1	1	1
NHP2	5.04224e-40	1	1	1	0
NUBP1	5.04224e-40	1	1	1	0
ODF3L1	5.04224e-40	1	1	1	0
PARP11	5.04224e-40	1	1	1	0
PILRA	5.04224e-40	1	1	1	0
PILRB	5.04224e-40	1	1	1	0
PPAN	5.04224e-40	1	1	1	0
PPAN-P2RY11	5.04224e-40	1	1	1	0
PRKRIP1	5.04224e-40	1	1	1	0
PRODH	5.04224e-40	1	1	1	1
PRSS27	5.04224e-40	1	1	1	0
RAB42	5.04224e-40	1	1	1	0
REX1BD	5.04224e-40	1	1	1	0
RNPS1	5.04224e-40	1	1	1	0
RPLP0	5.04224e-40	1	1	1	1
RPS27	5.04224e-40	1	1	1	0
SELENOH	5.04224e-40	1	1	1	1
SIGLEC12	5.04224e-40	1	1	1	0
SNCG	5.04224e-40	1	1	1	1
SPACA7	5.04224e-40	1	1	1	0
SUGT1	5.04224e-40	1	1	1	0
SYNPO2L	5.04224e-40	1	1	1	0
SYT15	5.04224e-40	1	1	1	0
TAF15	5.04224e-40	1	1	1	0
TARDBP	5.04224e-40	1	1	1	1
TTLL2	5.04224e-40	1	1	1	0
UBA52	5.04224e-40	1	1	1	1
UGT2B7	5.04224e-40	1	1	1	1
ULBP2	5.04224e-40	1	1	1	0
YY1AP1	5.04224e-40	1	1	1	0
ZNF124	5.04224e-40	1	1	1	0
ZNF232	5.04224e-40	1	1	1	1
ZNF415	5.04224e-40	1	1	1	1
ZNF443	5.04224e-40	1	1	1	0
ZNF680	5.04224e-40	1	1	1	0
FBXL7	2.7294e-11	1	1	1	0
BTBD6	1.19424e-10	1	1	1	1
CASP2	3.81238e-10	1	1	1	0
TMEM139	3.81238e-10	1	1	1	1
PRDX2	4.12976e-10	1	1	1	1
ITFG1	6.29986e-09	1	1	1	1
NETO2	9.36425e-09	1	1	1	0
DEPDC1	1.12637e-08	1	1	1	0
WDFY2	1.26245e-08	1	1	1	0
CDK2AP2	1.62443e-08	1	1	1	0
PITPNM1	1.62443e-08	1	1	1	1
PHKB	3.67215e-08	1	1	1	0
ZNF181	1.49538e-07	1	1	1	0
RDM1	1.5201e-07	1	1	1	0
RPTN	1.77802e-07	1	1	1	1
CASP4	1.86489e-07	1	1	1	0
GPSM3	3.66854e-07	1	1	1	1
PBX2	3.66854e-07	1	1	1	0
WDFY3	6.71671e-07	1	1	1	1
MALL	8.35963e-07	1	1	1	0
TREM2	1.17175e-06	1	1	1	0
TREML1	1.17175e-06	1	1	1	0
ITSN2	1.70017e-06	1	1	1	1
ZDHHC18	2.00242e-06	1	1	1	0
GTDC1	2.0447e-06	1	1	1	1
PLCXD2	2.33332e-06	1	1	1	0
MAL	2.35342e-06	1	1	1	0
C11orf80	2.52757e-06	1	1	1	0
GTSF1	2.59446e-06	1	1	1	1
KCNIP2	5.26459e-06	1	1	1	0
KCTD3	7.55305e-06	1	1	1	0
TCF4	8.63967e-06	1	1	1	0
KIAA0232	1.40561e-05	1	1	1	1
EIF1	1.46189e-05	1	1	1	0
RTN3	2.15279e-05	1	1	1	0
CETN3	2.31269e-05	1	1	1	0
MRPS27	2.46404e-05	1	1	1	0
PTCD2	2.46404e-05	1	1	1	0
BTNL3	2.56067e-05	1	1	1	0
SHCBP1	2.83506e-05	1	1	1	0
LAMTOR3	3.30324e-05	1	1	1	1
PLEKHA5	3.78247e-05	1	1	1	0
CAMLG	3.8071e-05	1	1	1	0
TSN	4.13555e-05	1	1	1	0
CCL28	4.32537e-05	1	1	1	0
QRICH1	4.5079e-05	1	1	1	1
FER1L5	4.9953e-05	1	1	1	0
KANSL3	4.9953e-05	1	1	1	1
GSTK1	5.0647e-05	1	1	1	0
TK2	5.30645e-05	1	1	1	0
HNRNPA3	5.63769e-05	1	1	1	0
ZNF688	6.3334e-05	1	1	1	0
SCRT1	6.59431e-05	1	1	1	0
CDS2	6.80912e-05	1	1	1	0
PCNA	6.80912e-05	1	1	1	1
EXOSC10	7.64226e-05	1	1	1	0
FAM102B	7.85634e-05	1	1	1	0
GPATCH11	8.78335e-05	1	1	1	0
HEATR5B	8.78335e-05	1	1	1	0
NKX6-2	8.9373e-05	1	1	1	0
SIGLEC15	9.219e-05	1	1	1	0
CERT1	9.53216e-05	1	1	1	0
PROM2	9.68585e-05	1	1	1	0
ECSCR	0.000109185	1	1	1	1
GLUD1	0.00011867	1	1	1	0
CCDC189	0.000134536	1	1	1	0
RNF40	0.000134536	1	1	1	1
SLC4A9	0.000134679	1	1	1	0
SLA2	0.000148131	1	1	1	0
IZUMO4	0.000149658	1	1	1	0
GSTCD	0.000158418	1	1	1	0
ROCK1	0.000168341	1	1	1	0
PDCD2L	0.000170335	1	1	1	0
LAMB2	0.000180648	1	1	1	0
C3orf14	0.00020487	1	1	1	1
HERC5	0.000205396	1	1	1	0
MRPS5	0.00020659	1	1	1	0
CDNF	0.000227236	1	1	1	0
HSPA14	0.000227236	1	1	1	0
LOC100421372	0.000227236	1	1	1	1
CEACAM3	0.00023356	1	1	1	0
ADGRE3	0.000235654	1	1	1	0
SALL3	0.000239851	1	1	1	0
ORC2	0.00025559	1	1	1	1
ACTR10	0.000270582	1	1	1	0
EFCAB1	0.000305238	1	1	1	0
FOXP2	0.000316147	1	1	1	1
WNT2	0.000323534	1	1	1	0
RBBP4	0.000334436	1	1	1	0
ZBTB8OS	0.000334436	1	1	1	0
LYG1	0.000338216	1	1	1	1
ECHDC2	0.0003401	1	1	1	0
CA7	0.00036319	1	1	1	0
SIX4	0.000374611	1	1	1	0
PFKFB2	0.000379085	1	1	1	1
YOD1	0.000379085	1	1	1	1
PSMD11	0.000388825	1	1	1	0
ZNF747	0.000415393	1	1	1	0
GAL3ST1	0.000439342	1	1	1	1
MT1G	0.000446377	1	1	1	0
MT1H	0.000446377	1	1	1	0
BCL7C	0.000450394	1	1	1	0
CTF1	0.000450394	1	1	1	0
PEX5	0.000457509	1	1	1	1
LMO3	0.000459197	1	1	1	1
ZNF404	0.000460315	1	1	1	0
PIANP	0.000460828	1	1	1	1
TTC14	0.000460828	1	1	1	0
DNAJC11	0.000462167	1	1	1	0
PIGS	0.000463119	1	1	1	0
CD33	0.000488029	1	1	1	0
ORC6	0.00049236	1	1	1	0
VPS35	0.00049236	1	1	1	0
BRIX1	0.000494035	1	1	1	0
RAD1	0.000494035	1	1	1	1
ACO2	5.04224e-40	1	1	0	0
ANKRD62	5.04224e-40	1	1	0	0
ANTXRL	5.04224e-40	1	1	0	0
ASRGL1	5.04224e-40	1	1	0	0
BCAS2	5.04224e-40	1	1	0	0
BMPR1A	5.04224e-40	1	1	0	0
CFAP298-TCP10L	5.04224e-40	1	1	0	1
CFHR2	5.04224e-40	1	1	0	0
CLIC1	5.04224e-40	1	1	0	0
CYP2C19	5.04224e-40	1	1	0	0
FAM205A	5.04224e-40	1	1	0	0
FAR2	5.04224e-40	1	1	0	0
FCGR2B	5.04224e-40	1	1	0	0
FOLH1	5.04224e-40	1	1	0	0
FOLR3	5.04224e-40	1	1	0	0
HSD3B1	5.04224e-40	1	1	0	0
KCTD5	5.04224e-40	1	1	0	0
KIF11	5.04224e-40	1	1	0	0
KRTAP9-9	5.04224e-40	1	1	0	0
LGALS7B	5.04224e-40	1	1	0	0
LILRB2	5.04224e-40	1	1	0	0
LYZL2	5.04224e-40	1	1	0	0
MIA2	5.04224e-40	1	1	0	0
MUC19	5.04224e-40	1	1	0	0
NANOG	5.04224e-40	1	1	0	0
NUP210L	5.04224e-40	1	1	0	0
PDCD6	5.04224e-40	1	1	0	0
POLR3H	5.04224e-40	1	1	0	0
PPP4R4	5.04224e-40	1	1	0	0
PRB1	5.04224e-40	1	1	0	1
PRDM7	5.04224e-40	1	1	0	0
PTPN13	5.04224e-40	1	1	0	1
PXN	5.04224e-40	1	1	0	0
RMND5B	5.04224e-40	1	1	0	0
RNF2	5.04224e-40	1	1	0	1
SLC25A33	5.04224e-40	1	1	0	0
SLC2A14	5.04224e-40	1	1	0	0
SPATS2	5.04224e-40	1	1	0	1
SRP9	5.04224e-40	1	1	0	0
STRADB	5.04224e-40	1	1	0	0
TCP10L	5.04224e-40	1	1	0	0
TET1	5.04224e-40	1	1	0	0
TEX101	5.04224e-40	1	1	0	1
TMX2	5.04224e-40	1	1	0	0
TNFRSF10A	5.04224e-40	1	1	0	0
TOMM40	5.04224e-40	1	1	0	0
TUT1	5.04224e-40	1	1	0	0
UGT2B10	5.04224e-40	1	1	0	0
WWP2	5.04224e-40	1	1	0	0
YBX1	5.04224e-40	1	1	0	1
ZNF141	5.04224e-40	1	1	0	0
ZNF708	5.04224e-40	1	1	0	0
ZNF732	5.04224e-40	1	1	0	0
ZNF813	5.04224e-40	1	1	0	0
ZSCAN5A	5.04224e-40	1	1	0	0
ANKRD33B	6.39058e-11	1	1	0	0
AKR1C3	7.55026e-11	1	1	0	0
BRF1	1.19424e-10	1	1	0	0
AURKA	4.76388e-10	1	1	0	0
CRYZL1	1.83282e-09	1	1	0	0
ENTHD1	2.02223e-09	1	1	0	0
ARHGAP39	4.66128e-09	1	1	0	0
VPS26A	9.32674e-09	1	1	0	0
LGALS4	1.18146e-08	1	1	0	0
HDAC9	1.3768e-08	1	1	0	0
C4BPA	1.95306e-08	1	1	0	0
ATP1A3	2.032e-08	1	1	0	0
GOSR1	2.67855e-08	1	1	0	0
BAZ2A	4.51999e-08	1	1	0	0
ANKHD1	4.60441e-08	1	1	0	0
ANKHD1-EIF4EBP3	4.60441e-08	1	1	0	0
ELN	5.0559e-08	1	1	0	0
ANKIB1	5.80836e-08	1	1	0	1
ADGRL3	8.62465e-08	1	1	0	1
EDC3	9.13028e-08	1	1	0	0
ABCA3	1.0013e-07	1	1	0	0
CKAP2	1.16627e-07	1	1	0	0
AK6	1.35727e-07	1	1	0	0
TOX4	1.39636e-07	1	1	0	0
CEACAM6	1.62995e-07	1	1	0	0
ELP4	1.8001e-07	1	1	0	0
KIF27	1.83799e-07	1	1	0	1
PTPN4	2.01766e-07	1	1	0	1
WDTC1	2.04967e-07	1	1	0	0
PRDM9	2.20186e-07	1	1	0	0
RBMS2	2.27136e-07	1	1	0	1
PNPLA7	2.38458e-07	1	1	0	0
SKA2	3.3865e-07	1	1	0	0
NOTCH4	3.66854e-07	1	1	0	0
HGF	4.47963e-07	1	1	0	0
RHPN2	6.71206e-07	1	1	0	0
SEC24A	7.62969e-07	1	1	0	0
GLOD4	8.45212e-07	1	1	0	0
ATRNL1	1.02468e-06	1	1	0	0
CES2	1.18324e-06	1	1	0	0
LRRC9	1.24629e-06	1	1	0	0
MLLT10	1.37198e-06	1	1	0	0
ACVR2A	1.67766e-06	1	1	0	0
CLCF1	2.00952e-06	1	1	0	0
RBFOX2	2.43927e-06	1	1	0	0
ERCC3	2.76843e-06	1	1	0	0
NPHP1	3.22256e-06	1	1	0	0
PIGV	3.57022e-06	1	1	0	0
ARIH2	4.48323e-06	1	1	0	1
HNRNPL	4.59405e-06	1	1	0	0
RNF220	5.13341e-06	1	1	0	0
CEACAM7	5.23813e-06	1	1	0	1
EPHA6	6.19622e-06	1	1	0	0
ASH1L	7.11511e-06	1	1	0	1
TBXAS1	7.16634e-06	1	1	0	0
RUSC1	7.34583e-06	1	1	0	0
CORIN	7.95452e-06	1	1	0	0
CD96	8.34828e-06	1	1	0	1
TTC28	9.74747e-06	1	1	0	0
GALNT13	9.86121e-06	1	1	0	0
ALG9	1.0839e-05	1	1	0	0
LYPLA1	1.08787e-05	1	1	0	0
MET	1.16169e-05	1	1	0	0
FAM25A	1.21456e-05	1	1	0	0
GPT2	1.30385e-05	1	1	0	0
IGF2BP2	1.30939e-05	1	1	0	0
ARMH3	1.337e-05	1	1	0	0
CASKIN1	1.49643e-05	1	1	0	0
TRAF7	1.49643e-05	1	1	0	1
ELAPOR2	1.567e-05	1	1	0	0
METTL15	1.58346e-05	1	1	0	0
STK3	1.60361e-05	1	1	0	0
KMT2A	1.63343e-05	1	1	0	0
ABCA13	1.64384e-05	1	1	0	0
SYT1	1.66879e-05	1	1	0	0
SYNE1	1.69715e-05	1	1	0	0
BIRC6	1.70252e-05	1	1	0	0
DYNC1I1	1.77383e-05	1	1	0	0
PCBD2	1.8803e-05	1	1	0	0
SYCP1	1.96197e-05	1	1	0	0
ATAD2	1.99196e-05	1	1	0	0
PDXDC1	2.01864e-05	1	1	0	0
PLCH1	2.03719e-05	1	1	0	0
SSH1	2.07546e-05	1	1	0	0
NAP1L1	2.16755e-05	1	1	0	0
CBFB	2.24734e-05	1	1	0	0
CDH20	2.25911e-05	1	1	0	0
SCFD2	2.28279e-05	1	1	0	0
NFYA	2.56067e-05	1	1	0	0
SAE1	2.59858e-05	1	1	0	0
SGTB	2.62624e-05	1	1	0	0
BRINP2	2.65505e-05	1	1	0	0
BICRAL	2.67611e-05	1	1	0	1
AACS	2.77837e-05	1	1	0	0
PCGF6	2.82352e-05	1	1	0	0
EPHA3	2.85444e-05	1	1	0	0
ZBTB8B	2.92427e-05	1	1	0	1
EYS	3.06313e-05	1	1	0	0
RAPH1	3.11673e-05	1	1	0	0
SP100	3.22452e-05	1	1	0	0
NPAT	3.26938e-05	1	1	0	0
NSD2	3.31405e-05	1	1	0	0
FBRS	3.5571e-05	1	1	0	0
FOXN3	3.71988e-05	1	1	0	0
ARID3B	4.07734e-05	1	1	0	0
NTRK2	4.38605e-05	1	1	0	0
NBEA	4.51886e-05	1	1	0	0
STMND1	4.8287e-05	1	1	0	0
ABCB9	4.83685e-05	1	1	0	0
MYCBP2	4.92544e-05	1	1	0	0
BAP1	5.01614e-05	1	1	0	0
DNAH1	5.01614e-05	1	1	0	0
IQCA1	5.01614e-05	1	1	0	0
GPM6A	5.15856e-05	1	1	0	0
TNS3	5.50358e-05	1	1	0	0
CTNNAL1	5.50716e-05	1	1	0	0
CLVS2	5.5574e-05	1	1	0	1
TPM4	5.68073e-05	1	1	0	0
MTA1	5.82041e-05	1	1	0	0
ELF2	5.90586e-05	1	1	0	0
MEMO1	6.01391e-05	1	1	0	0
SOGA1	6.1567e-05	1	1	0	0
RCOR1	6.27465e-05	1	1	0	0
AGK	6.55197e-05	1	1	0	0
DNAJA2	6.83309e-05	1	1	0	0
RALGAPA2	7.02867e-05	1	1	0	0
WIPF2	7.1258e-05	1	1	0	1
USP6NL	7.39889e-05	1	1	0	1
ZNF852	7.43653e-05	1	1	0	1
GRIK2	7.60268e-05	1	1	0	0
MTOR	7.64226e-05	1	1	0	0
TCAF1	7.64226e-05	1	1	0	1
LIMK1	8.06856e-05	1	1	0	0
WDR37	8.58783e-05	1	1	0	1
DNAJC3	8.7293e-05	1	1	0	0
NCOA4	8.8044e-05	1	1	0	0
TIMM23	8.8044e-05	1	1	0	0
INPP5A	8.9373e-05	1	1	0	1
MAP4K5	9.06272e-05	1	1	0	0
SCN4A	9.06604e-05	1	1	0	0
DEFB110	9.30815e-05	1	1	0	0
TMEM231	9.41254e-05	1	1	0	0
GOT1	9.77648e-05	1	1	0	0
RAB3B	0.000101779	1	1	0	1
SEMA5A	0.000101889	1	1	0	0
PAQR5	0.000102172	1	1	0	0
ACACA	0.000103808	1	1	0	0
ZBTB44	0.000104894	1	1	0	1
RPS6KC1	0.000107317	1	1	0	0
FBXL4	0.000107651	1	1	0	0
OCIAD1	0.000107651	1	1	0	0
TNFRSF10C	0.000112177	1	1	0	0
MRRF	0.00011305	1	1	0	0
GALNTL6	0.000117874	1	1	0	0
KIAA1522	0.000128388	1	1	0	0
SIK2	0.00013016	1	1	0	0
WNT9B	0.000139421	1	1	0	0
SYCP2	0.000141657	1	1	0	0
LRRC49	0.000142473	1	1	0	0
MEIS2	0.00014354	1	1	0	0
DCAF1	0.000143879	1	1	0	0
SPIDR	0.000146002	1	1	0	0
CBFA2T2	0.0001461	1	1	0	0
NDRG3	0.000148131	1	1	0	0
ZEB2	0.000152427	1	1	0	0
INTS12	0.000158418	1	1	0	1
NUDC	0.000161444	1	1	0	0
ELMOD3	0.000162292	1	1	0	0
ADGRL1	0.00016385	1	1	0	0
TPCN1	0.000165447	1	1	0	0
MYLK3	0.000167969	1	1	0	0
PDCD11	0.000169551	1	1	0	0
GPI	0.000170335	1	1	0	0
C16orf70	0.000174552	1	1	0	0
CCDC39	0.0001748	1	1	0	0
DNAH6	0.000178015	1	1	0	0
POU2F2	0.000189893	1	1	0	0
DMXL1	0.000195867	1	1	0	0
TRAFD1	0.000196202	1	1	0	0
HERC6	0.000205396	1	1	0	0
TALDO1	0.00020611	1	1	0	0
MOK	0.000206712	1	1	0	0
ANKMY1	0.000211505	1	1	0	0
PPRC1	0.000211597	1	1	0	0
RB1CC1	0.000216033	1	1	0	0
FNIP2	0.000218424	1	1	0	0
HCN1	0.000219457	1	1	0	0
INTU	0.000220253	1	1	0	0
PTH2R	0.000223124	1	1	0	0
PRKAR2A	0.00023864	1	1	0	0
VPS13D	0.000239447	1	1	0	0
USPL1	0.000243308	1	1	0	1
MORC3	0.000246758	1	1	0	0
MCF2L2	0.000249061	1	1	0	0
OXCT1	0.000254943	1	1	0	0
DMC1	0.000257055	1	1	0	0
KDF1	0.00026019	1	1	0	1
CACUL1	0.000262653	1	1	0	0
DNAH7	0.000267285	1	1	0	0
ILDR2	0.000268451	1	1	0	0
CDS1	0.000271678	1	1	0	0
USH2A	0.000275275	1	1	0	0
ST3GAL6	0.000277636	1	1	0	0
SF3B3	0.000283794	1	1	0	0
ZNF473	0.000284194	1	1	0	0
RAB37	0.000285313	1	1	0	0
GRAMD2A	0.000287999	1	1	0	0
ATG13	0.000290727	1	1	0	1
HSP90AA1	0.000292201	1	1	0	0
CCDC60	0.000292427	1	1	0	0
CLSTN1	0.00030759	1	1	0	0
PDE7B	0.000308817	1	1	0	0
SHTN1	0.000312772	1	1	0	0
ERBB4	0.000316193	1	1	0	0
ZNF514	0.000318613	1	1	0	0
ITGA5	0.000330226	1	1	0	0
CCNDBP1	0.000334268	1	1	0	0
EPB42	0.000334268	1	1	0	0
ATP11A	0.000334929	1	1	0	0
FLACC1	0.000348071	1	1	0	0
DNAJC1	0.000348953	1	1	0	0
RSPH3	0.000349626	1	1	0	0
CDH8	0.000353845	1	1	0	0
SMG7	0.00035808	1	1	0	0
LIX1	0.000358219	1	1	0	0
PNLIP	0.000358219	1	1	0	0
FAF1	0.000358741	1	1	0	0
RAB11FIP3	0.000359887	1	1	0	0
FBN2	0.000361843	1	1	0	0
DPYD	0.000370063	1	1	0	0
CPD	0.000379364	1	1	0	0
MAP3K13	0.000380483	1	1	0	1
DNAJB1	0.000392325	1	1	0	1
CSPP1	0.000410521	1	1	0	0
RBM34	0.00041089	1	1	0	0
SYNC	0.000417903	1	1	0	0
NBEAL1	0.000418969	1	1	0	0
PC	0.000422322	1	1	0	0
ATP6V0A1	0.000425158	1	1	0	0
ZMYND11	0.000439671	1	1	0	0
CUBN	0.000439686	1	1	0	0
CACNA1B	0.000441201	1	1	0	0
MS4A4A	0.000442389	1	1	0	0
C10orf88	0.000442856	1	1	0	0
CRB1	0.000446514	1	1	0	0
XPO1	0.000453441	1	1	0	0
SUMO2	0.000455965	1	1	0	0
PTP4A1	0.000457679	1	1	0	1
METTL3	0.000460315	1	1	0	0
ALDOC	0.000463119	1	1	0	0
DACH1	0.00046567	1	1	0	0
PTPRG	0.000476768	1	1	0	0
C1R	0.000492835	1	1	0	0
CKLF	0.000493164	1	1	0	0
CKLF-CMTM1	0.000493164	1	1	0	0
AGAP11	5.04224e-40	1	0	1	1
AKR1B15	5.04224e-40	1	0	1	1
CCDC85B	5.04224e-40	1	0	1	0
DAP3	5.04224e-40	1	0	1	1
DNM1P35	5.04224e-40	1	0	1	1
FAM99B	5.04224e-40	1	0	1	1
FRG2DP	5.04224e-40	1	0	1	1
FRG2KP	5.04224e-40	1	0	1	1
GLYATL1	5.04224e-40	1	0	1	1
GMCL2	5.04224e-40	1	0	1	0
GRK6P1	5.04224e-40	1	0	1	0
HCP5B	5.04224e-40	1	0	1	0
HPAT5	5.04224e-40	1	0	1	1
HSPA1A	5.04224e-40	1	0	1	0
HSPA1L	5.04224e-40	1	0	1	1
HYAL4	5.04224e-40	1	0	1	1
KRTAP9-6	5.04224e-40	1	0	1	0
LINC00566	5.04224e-40	1	0	1	1
LINC01069	5.04224e-40	1	0	1	1
LINC01518	5.04224e-40	1	0	1	1
LINC01678	5.04224e-40	1	0	1	1
LINC02644	5.04224e-40	1	0	1	1
LINC02688	5.04224e-40	1	0	1	1
LOC100128885	5.04224e-40	1	0	1	1
LOC100132781	5.04224e-40	1	0	1	1
LOC100335030	5.04224e-40	1	0	1	0
LOC105378052	5.04224e-40	1	0	1	1
LOC106660606	5.04224e-40	1	0	1	1
LOC112268173	5.04224e-40	1	0	1	0
LRRC37A11P	5.04224e-40	1	0	1	1
MIPEPP3	5.04224e-40	1	0	1	1
MIR3677	5.04224e-40	1	0	1	0
MIR4655	5.04224e-40	1	0	1	0
MIR4717	5.04224e-40	1	0	1	0
MIR548O	5.04224e-40	1	0	1	0
MIR571	5.04224e-40	1	0	1	0
MIR6747	5.04224e-40	1	0	1	0
MIR6840	5.04224e-40	1	0	1	0
MIR940	5.04224e-40	1	0	1	0
MYOZ1	5.04224e-40	1	0	1	1
OR10G8	5.04224e-40	1	0	1	1
OR10G9	5.04224e-40	1	0	1	0
OR2L2	5.04224e-40	1	0	1	0
OR2L5	5.04224e-40	1	0	1	0
OR3A2	5.04224e-40	1	0	1	0
PAIP2B	5.04224e-40	1	0	1	1
PXN-AS1	5.04224e-40	1	0	1	1
RPL31P11	5.04224e-40	1	0	1	0
SCARNA26A	5.04224e-40	1	0	1	0
SHMT1	5.04224e-40	1	0	1	1
SNHG12	5.04224e-40	1	0	1	1
SNORA16A	5.04224e-40	1	0	1	0
SNORA44	5.04224e-40	1	0	1	0
SNORA70J	5.04224e-40	1	0	1	0
SRPRB	5.04224e-40	1	0	1	1
TP53TG3HP	5.04224e-40	1	0	1	1
UGT1A9	5.04224e-40	1	0	1	0
USP6	5.04224e-40	1	0	1	1
YBX3P1	5.04224e-40	1	0	1	0
ZNF232-AS1	5.04224e-40	1	0	1	1
ZNF616	5.04224e-40	1	0	1	1
TMEM139-AS1	3.81238e-10	1	0	1	1
JUNB	4.12976e-10	1	0	1	0
TAS2R40	1.04174e-08	1	0	1	0
DEPDC1-AS1	1.12637e-08	1	0	1	1
LINC01801	6.82022e-08	1	0	1	1
GMEB1	1.16627e-07	1	0	1	1
ACOX3	2.20186e-07	1	0	1	1
TRMT44	2.20186e-07	1	0	1	0
LINC02079	3.05903e-07	1	0	1	1
TRIM37	3.3865e-07	1	0	1	0
ADCY10P1	1.82422e-06	1	0	1	1
PLCXD2-AS1	2.33332e-06	1	0	1	1
HYAL6P	5.28114e-06	1	0	1	1
FAM234A	8.75364e-06	1	0	1	1
C11orf87	1.0573e-05	1	0	1	1
PLCH1-AS2	2.03719e-05	1	0	1	1
MIR619	2.07546e-05	1	0	1	0
LOC731157	2.31269e-05	1	0	1	1
OARD1	2.56067e-05	1	0	1	1
SCAT8	3.06313e-05	1	0	1	1
LINC01873	3.0677e-05	1	0	1	1
CACNA1C-IT3	3.28296e-05	1	0	1	1
LINC02114	3.42006e-05	1	0	1	1
LOC105373759	5.63769e-05	1	0	1	0
MALINC1	6.07899e-05	1	0	1	1
MIR4500HG	6.18692e-05	1	0	1	1
SLITRK5	6.18692e-05	1	0	1	0
SAR1B	6.29398e-05	1	0	1	1
PCNA-AS1	6.80912e-05	1	0	1	0
TPBGL	7.51407e-05	1	0	1	0
SPTBN2	7.5251e-05	1	0	1	1
EXOSC10-AS1	7.64226e-05	1	0	1	1
ATP13A3	7.74632e-05	1	0	1	1
LINC00884	7.74632e-05	1	0	1	1
LINC00431	7.85634e-05	1	0	1	1
ITFG1-AS1	8.4655e-05	1	0	1	1
RPP25	8.88329e-05	1	0	1	0
POLK	9.53216e-05	1	0	1	1
MIR4636	0.000101889	1	0	1	0
OCIAD1-AS1	0.000107651	1	0	1	1
SHLD2	0.00011867	1	0	1	1
LINC00616	0.000122627	1	0	1	1
TRNP1	0.000131731	1	0	1	1
MRPS9-AS1	0.000144547	1	0	1	1
GFOD2	0.000149183	1	0	1	1
MOB3A	0.000149658	1	0	1	1
PTGES3	0.000167578	1	0	1	0
PRPF38B	0.000192023	1	0	1	0
LOC105379143	0.000195867	1	0	1	1
TAS2R39	0.000196726	1	0	1	0
PTPRG-AS1	0.00020487	1	0	1	1
LINC00239	0.000209859	1	0	1	1
DUSP28	0.000211505	1	0	1	0
LRRC4C	0.000225159	1	0	1	1
FBXO30	0.000251267	1	0	1	1
EPB41L1	0.000257453	1	0	1	1
LAMB2P1	0.000272421	1	0	1	0
SNORD111	0.000283794	1	0	1	0
LOC400710	0.000284194	1	0	1	0
LINC02712	0.000293345	1	0	1	1
NEURL3	0.000299849	1	0	1	1
OR5B21	0.000318024	1	0	1	0
HNRNPA0	0.000335134	1	0	1	0
IL15	0.000349215	1	0	1	1
EP400	0.000349638	1	0	1	1
DCAF4L2	0.00035808	1	0	1	0
C1D	0.00038797	1	0	1	1
OR1E1	0.00038797	1	0	1	0
MIR5010	0.000425158	1	0	1	0
ZHX1	0.000430374	1	0	1	1
ZHX1-C8orf76	0.000430374	1	0	1	1
MIR6503	0.000442389	1	0	1	0
MIR762	0.000450394	1	0	1	0
DLGAP4	0.00049677	1	0	1	1
MIR922	0.000499784	1	0	1	0
AK4	5.04224e-40	1	0	0	0
AP5B1	5.04224e-40	1	0	0	0
ASIP	5.04224e-40	1	0	0	1
BMS1P20	5.04224e-40	1	0	0	1
C9orf129	5.04224e-40	1	0	0	0
DDX11-AS1	5.04224e-40	1	0	0	1
HNRNPA1L2	5.04224e-40	1	0	0	1
HTN3	5.04224e-40	1	0	0	1
LINC00539	5.04224e-40	1	0	0	1
LOC100506606	5.04224e-40	1	0	0	1
LOC100630923	5.04224e-40	1	0	0	1
LOC101927699	5.04224e-40	1	0	0	1
LOC101928737	5.04224e-40	1	0	0	1
LOC102724593	5.04224e-40	1	0	0	1
LOC105378269	5.04224e-40	1	0	0	1
LOC220729	5.04224e-40	1	0	0	1
LOC283194	5.04224e-40	1	0	0	1
LOC339260	5.04224e-40	1	0	0	1
LOC653712	5.04224e-40	1	0	0	1
NF1P2	5.04224e-40	1	0	0	1
PDCD6-AHRR	5.04224e-40	1	0	0	1
PVRIG2P	5.04224e-40	1	0	0	0
RUBCN	5.04224e-40	1	0	0	0
STAG3L5P-PVRIG2P-PILRB	5.04224e-40	1	0	0	1
TF	5.04224e-40	1	0	0	0
TMEM254-AS1	5.04224e-40	1	0	0	1
TMX2-CTNND1	5.04224e-40	1	0	0	1
ZBTB44-DT	5.04224e-40	1	0	0	1
ZNF160	5.04224e-40	1	0	0	0
ZNF765	5.04224e-40	1	0	0	1
ZNF765-ZNF761	5.04224e-40	1	0	0	1
ZNF83	5.04224e-40	1	0	0	1
ZNF876P	5.04224e-40	1	0	0	1
ZNRD1ASP	5.04224e-40	1	0	0	1
FAM210B	4.76388e-10	1	0	0	0
CLPB	7.1348e-08	1	0	0	0
FLJ46284	1.31489e-07	1	0	0	1
DPY19L4	1.38527e-07	1	0	0	0
CR2	1.43976e-07	1	0	0	1
LINC01322	5.00662e-07	1	0	0	1
LOC101928436	6.5092e-07	1	0	0	1
DBIL5P	8.45212e-07	1	0	0	0
ARRB1	1.03531e-06	1	0	0	0
CTSV	1.32271e-06	1	0	0	0
WDFY3-AS2	1.7356e-06	1	0	0	1
LOC283387	1.78617e-06	1	0	0	1
LOC100128340	2.40055e-06	1	0	0	1
LOC102724050	2.59446e-06	1	0	0	1
LOC105378305	4.68172e-06	1	0	0	1
GORAB-AS1	1.01401e-05	1	0	0	1
BTBD18	1.10594e-05	1	0	0	0
LINC01645	1.52288e-05	1	0	0	1
TAS2R38	3.2254e-05	1	0	0	0
DNAJB14	3.30324e-05	1	0	0	0
ERCC8	3.53705e-05	1	0	0	0
FAM204A	5.50551e-05	1	0	0	0
LINC02056	7.94007e-05	1	0	0	1
POT1-AS1	9.55554e-05	1	0	0	1
LOC101929089	9.85935e-05	1	0	0	1
ANKRD26P1	0.00011853	1	0	0	1
SPATA31D3	0.000128344	1	0	0	0
LOC101928622	0.000147622	1	0	0	1
MIR9902-1	0.00016019	1	0	0	1
MIR9902-2	0.00016019	1	0	0	1
LOC100507373	0.00016385	1	0	0	1
CCDC186	0.00018697	1	0	0	0
ZNF491	0.00020847	1	0	0	1
C11orf95	0.00021589	1	0	0	0
B3GNT5	0.000249061	1	0	0	0
FBXO30-DT	0.000251267	1	0	0	1
LOC102546229	0.000260239	1	0	0	1
AACSP1	0.000292578	1	0	0	0
LINC01031	0.000306166	1	0	0	1
LINC02527	0.000320165	1	0	0	1
CEP57L1	0.000334063	1	0	0	1
EIF2AK2	0.000340503	1	0	0	0
LOC643542	0.000352513	1	0	0	1
LOC101929555	0.000360334	1	0	0	1
PHKG2	0.000369399	1	0	0	0
DIO2-AS1	0.000370168	1	0	0	1
LINC01184	0.000411884	1	0	0	1
GATD3A	0.000417529	1	0	0	0
GATD3B	0.000417529	1	0	0	0
PES1	0.000439342	1	0	0	0
ZNF516	0.00044269	1	0	0	1
LOC105377448	0.000449524	1	0	0	1
MIR762HG	0.000450394	1	0	0	1
RAB5IF	0.000467633	1	0	0	0
TGIF2-RAB5IF	0.000467633	1	0	0	0
ZNF433-AS1	0.000491655	1	0	0	1

## Sheet: Table S2. Human_PS_pathway
#Term	Database	ID	Input number	Background number	P-Value	Corrected P-Value
Gene expression (Transcription)	Reactome	R-HSA-74160	84	1448	5.44083e-10	2.7366e-07
Immune System	Reactome	R-HSA-168256	109	2096	5.45593e-10	2.7366e-07
Generic Transcription Pathway	Reactome	R-HSA-212436	73	1193	9.23437e-10	4.27551e-07
RNA Polymerase II Transcription	Reactome	R-HSA-73857	76	1316	4.48279e-09	1.92728e-06
Metabolism	Reactome	R-HSA-1430728	103	2075	1.66565e-08	6.26597e-06
Adaptive Immune System	Reactome	R-HSA-1280218	48	748	1.99507e-07	5.71824e-05
Metabolic pathways	KEGG PATHWAY	hsa01100	74	1433	4.76346e-07	0.000124658
Chemical carcinogenesis	KEGG PATHWAY	hsa05204	13	82	1.52664e-06	0.000328173
Metabolism of xenobiotics by cytochrome P450	KEGG PATHWAY	hsa00980	12	76	3.98168e-06	0.00074893
Metabolism of proteins	Reactome	R-HSA-392499	91	2012	4.9401e-06	0.000901045
Post-translational protein modification	Reactome	R-HSA-597592	69	1412	6.92752e-06	0.00112694
Innate Immune System	Reactome	R-HSA-168249	55	1043	8.11079e-06	0.00128471
Drug metabolism - cytochrome P450	KEGG PATHWAY	hsa00982	11	72	1.32031e-05	0.00189223
Cell Cycle	Reactome	R-HSA-1640170	38	629	1.32038e-05	0.00189223
Transcriptional Regulation by TP53	Reactome	R-HSA-3700989	26	359	1.8303e-05	0.00234395
Biological oxidations	Reactome	R-HSA-211859	19	220	2.70058e-05	0.00328598
Drug metabolism - other enzymes	KEGG PATHWAY	hsa00983	11	79	2.872e-05	0.00338612
HSP90 chaperone cycle for steroid hormone receptors (SHR)	Reactome	R-HSA-3371497	9	55	4.96988e-05	0.00505872
Porphyrin and chlorophyll metabolism	KEGG PATHWAY	hsa00860	8	42	5.04275e-05	0.00505872
Neurexins and neuroligins	Reactome	R-HSA-6794361	9	56	5.63284e-05	0.00545129
Protein-protein interactions at synapses	Reactome	R-HSA-6794362	11	86	5.79635e-05	0.00545129
Disease	Reactome	R-HSA-1643685	52	1049	6.58108e-05	0.00609408
Cellular responses to external stimuli	Reactome	R-HSA-8953897	31	516	8.78566e-05	0.00751166
Herpes simplex virus 1 infection	KEGG PATHWAY	hsa05168	30	492	8.86074e-05	0.00751166
Steroid hormone biosynthesis	KEGG PATHWAY	hsa00140	9	60	9.07931e-05	0.00759005
Pentose and glucuronate interconversions	KEGG PATHWAY	hsa00040	7	34	9.72734e-05	0.00791201
Attenuation phase	Reactome	R-HSA-3371568	5	14	0.000115125	0.00877135
Metabolism of lipids	Reactome	R-HSA-556833	39	728	0.000119698	0.00889459
HSF1-dependent transactivation	Reactome	R-HSA-3371571	6	24	0.000123375	0.00893285
Signal Transduction	Reactome	R-HSA-162582	107	2689	0.000123968	0.00893285
Glucuronidation	Reactome	R-HSA-156588	6	25	0.00014954	0.0100401
Metabolism of RNA	Reactome	R-HSA-8953854	36	667	0.000187731	0.0120208
Retinol metabolism	KEGG PATHWAY	hsa00830	9	67	0.000193269	0.0122451
Ascorbate and aldarate metabolism	KEGG PATHWAY	hsa00053	6	27	0.000214937	0.0129371
Intracellular signaling by second messengers	Reactome	R-HSA-9006925	20	288	0.000271619	0.0155702
Cell Cycle Checkpoints	Reactome	R-HSA-69620	20	289	0.000283281	0.0159352
PIP3 activates AKT signaling	Reactome	R-HSA-1257604	18	247	0.000314697	0.0170645
Immunoregulatory interactions between a Lymphoid and a non-Lymphoid cell	Reactome	R-HSA-198933	12	128	0.000398884	0.0208772
Arachidonic acid metabolism	Reactome	R-HSA-2142753	8	59	0.000410868	0.0210129
Axon guidance	Reactome	R-HSA-422475	30	549	0.000513441	0.0246541
Fatty acid metabolism	Reactome	R-HSA-8978868	14	172	0.000516101	0.0246541
Regulation of Complement cascade	Reactome	R-HSA-977606	7	47	0.000567128	0.0260141
Neuronal System	Reactome	R-HSA-112316	24	402	0.000570504	0.0260141
Regulation of TP53 Degradation	Reactome	R-HSA-6804757	6	35	0.000727666	0.0307282
Gap-filling DNA repair synthesis and ligation in TC-NER	Reactome	R-HSA-6782210	8	65	0.000735846	0.0307282
B cell receptor signaling pathway	KEGG PATHWAY	hsa04662	9	82	0.000745359	0.0307282
Regulation of TP53 Activity	Reactome	R-HSA-5633007	13	159	0.000775387	0.0315342
Dual incision in TC-NER	Reactome	R-HSA-6782135	8	66	0.000805982	0.0325584
Signaling by Interleukins	Reactome	R-HSA-449147	32	619	0.000825244	0.0328643
Regulation of TP53 Expression and Degradation	Reactome	R-HSA-6806003	6	36	0.000829935	0.0328643
Proteoglycans in cancer	KEGG PATHWAY	hsa05205	15	203	0.00084369	0.0331906
HDR through Homologous Recombination (HRR)	Reactome	R-HSA-5685942	8	67	0.000881386	0.0340068
Signaling by EGFR in Cancer	Reactome	R-HSA-1643713	5	24	0.000942117	0.0352517
Class I MHC mediated antigen processing & presentation	Reactome	R-HSA-983169	22	370	0.000995461	0.0363132
Infectious disease	Reactome	R-HSA-5663205	22	372	0.00106263	0.0378898
Protein processing in endoplasmic reticulum	KEGG PATHWAY	hsa04141	13	165	0.00106386	0.0378898
Diseases of signal transduction	Reactome	R-HSA-5663202	22	374	0.00113367	0.0389568
Phase II - Conjugation of compounds	Reactome	R-HSA-156580	10	108	0.00129265	0.0432248
Signaling by ERBB4	Reactome	R-HSA-1236394	7	55	0.00130976	0.043555
Osteoclast differentiation	KEGG PATHWAY	hsa04380	11	128	0.00132477	0.0438121
Synthesis of Prostaglandins (PG) and Thromboxanes (TX)	Reactome	R-HSA-2162123	4	15	0.00142859	0.0457242
Antigen processing: Ubiquitination & Proteasome degradation	Reactome	R-HSA-983168	19	308	0.00143577	0.0457242
Mitotic Spindle Checkpoint	Reactome	R-HSA-69618	10	110	0.00146807	0.0460223
Nucleotide Excision Repair	Reactome	R-HSA-5696398	10	111	0.00156275	0.0479908
Complement cascade	Reactome	R-HSA-166658	7	57	0.00158009	0.048076
EGF receptor signaling pathway	PANTHER	P00018	10	114	0.0018769	0.055013
RUNX2 regulates genes involved in cell migration	Reactome	R-HSA-8941332	3	7	0.00198645	0.0561336
Developmental Biology	Reactome	R-HSA-1266738	47	1082	0.00208344	0.0573216
PTEN Regulation	Reactome	R-HSA-6807070	11	137	0.00218456	0.0586656
Cellular responses to stress	Reactome	R-HSA-2262752	23	422	0.00225332	0.0592112
Transcription-Coupled Nucleotide Excision Repair (TC-NER)	Reactome	R-HSA-6781827	8	79	0.00230805	0.05988
Endocrine resistance	KEGG PATHWAY	hsa01522	9	98	0.0023388	0.060159
S Phase	Reactome	R-HSA-69242	12	160	0.00239124	0.0609868
Longevity regulating pathway - multiple species	KEGG PATHWAY	hsa04213	7	62	0.00244672	0.0618773
Constitutive Signaling by Ligand-Responsive EGFR Cancer Variants	Reactome	R-HSA-1236382	4	18	0.00252982	0.0628826
Signaling by Ligand-Responsive EGFR Variants in Cancer	Reactome	R-HSA-5637815	4	18	0.00252982	0.0628826
@@Arachidonic acid metabolism	KEGG PATHWAY	hsa00590	7	63	0.00265698	0.0629473
Inactivation of CDC42 and RAC1	Reactome	R-HSA-428543	3	8	0.00267727	0.0629473
Synthesis of epoxy (EET) and dihydroxyeicosatrienoic acids (DHET)	Reactome	R-HSA-2142670	3	8	0.00267727	0.0629473
Separation of Sister Chromatids	Reactome	R-HSA-2467813	13	186	0.00286389	0.0662991
Global Genome Nucleotide Excision Repair (GG-NER)	Reactome	R-HSA-5696399	8	84	0.00327352	0.0729753
Hepatocellular carcinoma	KEGG PATHWAY	hsa05225	12	168	0.00346661	0.0769946
C20 prostanoid biosynthesis	BioCyc	PWY66-374	3	9	0.00349909	0.0770994
Synthesis of (16-20)-hydroxyeicosatetraenoic acids (HETE)	Reactome	R-HSA-2142816	3	9	0.00349909	0.0770994
Phase I - Functionalization of compounds	Reactome	R-HSA-211945	9	105	0.00358752	0.0782365
Mitotic Anaphase	Reactome	R-HSA-68882	13	194	0.00400475	0.0860878
Cell Cycle, Mitotic	Reactome	R-HSA-69278	26	525	0.00414391	0.0866048
Mitotic Metaphase and Anaphase	Reactome	R-HSA-2555396	13	195	0.00417007	0.0866398
Apoptosis signaling pathway	PANTHER	P00006	9	108	0.00426087	0.0876702
G1/S Transition	Reactome	R-HSA-69206	10	130	0.00451773	0.0891905
Wnt signaling pathway	PANTHER	P00057	17	294	0.00460342	0.0899609
Pathways in cancer	KEGG PATHWAY	hsa05200	26	530	0.00465249	0.0903333
Neutrophil degranulation	Reactome	R-HSA-6798695	24	478	0.00488575	0.0927676
HDR through Homologous Recombination (HRR) or Single Strand Annealing (SSA)	Reactome	R-HSA-5693567	10	132	0.00498972	0.0944438
Post-translational modification: synthesis of GPI-anchored proteins	Reactome	R-HSA-163125	8	92	0.00543757	0.100554
Metallothioneins bind metals	Reactome	R-HSA-5661231	3	11	0.00556313	0.100554
Amplification of signal from unattached kinetochores via a MAD2 inhibitory signal	Reactome	R-HSA-141444	8	94	0.00611846	0.107997
Amplification of signal from the kinetochores	Reactome	R-HSA-141424	8	94	0.00611846	0.107997
Estrogen-dependent nuclear events downstream of ESR-membrane signaling	Reactome	R-HSA-9634638	4	24	0.00623807	0.108517
Ubiquitin mediated proteolysis	KEGG PATHWAY	hsa04120	10	137	0.00633951	0.109964
Homology Directed Repair	Reactome	R-HSA-5693538	10	138	0.00664059	0.113509
TP53 Regulates Transcription of Death Receptors and Ligands	Reactome	R-HSA-6803211	3	12	0.00681696	0.113509
Gap-filling DNA repair synthesis and ligation in GG-NER	Reactome	R-HSA-5696397	4	25	0.00708542	0.115263
Transcriptional regulation by RUNX2	Reactome	R-HSA-8878166	9	118	0.0072376	0.117421
Metabolism of vitamins and cofactors	Reactome	R-HSA-196854	12	186	0.00732295	0.118168
Dual Incision in GG-NER	Reactome	R-HSA-5696400	5	41	0.00748943	0.119573
Regulation of PTEN gene transcription	Reactome	R-HSA-8943724	6	59	0.00779086	0.123079
AMPK signaling pathway	KEGG PATHWAY	hsa04152	9	120	0.00798751	0.123767
WNT ligand biogenesis and trafficking	Reactome	R-HSA-3238698	4	26	0.00800535	0.123767
Progesterone-mediated oocyte maturation	KEGG PATHWAY	hsa04914	8	99	0.00810317	0.123767
Deactivation of the beta-catenin transactivating complex	Reactome	R-HSA-3769402	5	42	0.00820041	0.123767
eNOS activation	Reactome	R-HSA-203615	3	13	0.00822509	0.123767
Complement and coagulation cascades	KEGG PATHWAY	hsa04610	7	79	0.00826627	0.123768
DNA Double-Strand Break Repair	Reactome	R-HSA-5693532	11	166	0.00835951	0.124853
Retinoid metabolism and transport	Reactome	R-HSA-975634	5	43	0.00895682	0.130561
Downregulation of ERBB2 signaling	Reactome	R-HSA-8863795	4	27	0.00900026	0.130561
Glycerolipid metabolism	KEGG PATHWAY	hsa00561	6	61	0.00900199	0.130561
@@Cell cycle	KEGG PATHWAY	hsa04110	9	124	0.0096631	0.136644
PDGF signaling pathway	PANTHER	P00047	9	124	0.0096631	0.136644
Constitutive Signaling by EGFRvIII	Reactome	R-HSA-5637810	3	14	0.00979147	0.136644
InlB-mediated entry of Listeria monocytogenes into host cell	Reactome	R-HSA-8875360	3	14	0.00979147	0.136644
Signaling by EGFRvIII in Cancer	Reactome	R-HSA-5637812	3	14	0.00979147	0.136644
Response to metal ions	Reactome	R-HSA-5660526	3	14	0.00979147	0.136644
Mitotic G1-G1/S phases	Reactome	R-HSA-453279	10	147	0.00987544	0.136644
Metabolism of steroids	Reactome	R-HSA-8957322	10	147	0.00987544	0.136644
Breast cancer	KEGG PATHWAY	hsa05224	10	147	0.00987544	0.136644
Cyclin E associated events during G1/S transition	Reactome	R-HSA-69202	7	82	0.00990204	0.136698
MAPK signaling pathway	KEGG PATHWAY	hsa04010	16	295	0.0101676	0.139089
DNA Replication	Reactome	R-HSA-69306	9	126	0.0105942	0.143205
Semaphorin interactions	Reactome	R-HSA-373755	6	64	0.0110625	0.148151
Cyclin A:Cdk2-associated events at S phase entry	Reactome	R-HSA-69656	7	84	0.0111161	0.148151
Autophagy - animal	KEGG PATHWAY	hsa04140	9	128	0.011591	0.149073
ErbB signaling pathway	KEGG PATHWAY	hsa04012	7	85	0.011762	0.150949
Cytokine Signaling in Immune system	Reactome	R-HSA-1280215	35	836	0.0119493	0.153027
@@Nucleotide excision repair	KEGG PATHWAY	hsa03420	5	47	0.0124632	0.155635
SUMOylation	Reactome	R-HSA-2990846	11	176	0.0122884	0.155635
Regulation of mRNA stability by proteins that bind AU-rich elements	Reactome	R-HSA-450531	7	86	0.0124345	0.155635
Cellular response to heat stress	Reactome	R-HSA-3371556	7	86	0.0124345	0.155635
EGFR downregulation	Reactome	R-HSA-182971	4	30	0.0124568	0.155635
Metabolism of fat-soluble vitamins	Reactome	R-HSA-6806667	5	47	0.0124632	0.155635
Signaling by ERBB2	Reactome	R-HSA-1227986	5	47	0.0124632	0.155635
Non-small cell lung cancer	KEGG PATHWAY	hsa05223	6	66	0.0126085	0.156414
Autophagy	Reactome	R-HSA-9612973	8	108	0.0128401	0.156414
MAPK family signaling cascades	Reactome	R-HSA-5683057	15	278	0.0130791	0.156414
MECP2 regulates neuronal receptors and channels	Reactome	R-HSA-9022699	3	16	0.0134114	0.156414
Biosynthesis of DHA-derived SPMs	Reactome	R-HSA-9018677	3	16	0.0134114	0.156414
Signaling by EGFR	Reactome	R-HSA-177929	5	48	0.0134663	0.156414
folate polyglutamylation	BioCyc	PWY-2161	2	5	0.0137144	0.156414
SUMO is conjugated to E1 (UBA2:SAE1)	Reactome	R-HSA-3065676	2	5	0.0137144	0.156414
Synthesis of PI	Reactome	R-HSA-1483226	2	5	0.0137144	0.156414
MET interacts with TNS proteins	Reactome	R-HSA-8875513	2	5	0.0137144	0.156414
Interaction between L1 and Ankyrins	Reactome	R-HSA-445095	4	31	0.013773	0.156414
Parkinson disease	PANTHER	P00049	7	88	0.0138618	0.156753
PI3K/AKT Signaling in Cancer	Reactome	R-HSA-2219528	7	88	0.0138618	0.156753
Vesicle-mediated transport	Reactome	R-HSA-5653656	29	669	0.013881	0.156753
Ovarian steroidogenesis	KEGG PATHWAY	hsa04913	5	49	0.0145224	0.163078
Macroautophagy	Reactome	R-HSA-1632852	7	89	0.0146178	0.163236
Longevity regulating pathway	KEGG PATHWAY	hsa04211	7	89	0.0146178	0.163236
@@Axon guidance	KEGG PATHWAY	hsa04360	11	181	0.0147148	0.164016
Plasma lipoprotein clearance	Reactome	R-HSA-8964043	4	32	0.0151741	0.165091
Termination of translesion DNA synthesis	Reactome	R-HSA-5656169	4	32	0.0151741	0.165091
Neddylation	Reactome	R-HSA-8951664	13	232	0.0153014	0.165091
Salivary secretion	KEGG PATHWAY	hsa04970	7	90	0.0154027	0.165091
CDP-diacylglycerol biosynthesis	BioCyc	PWY-5667	3	17	0.0154696	0.165091
SUMOylation of transcription factors	Reactome	R-HSA-3232118	3	17	0.0154696	0.165091
Plasma lipoprotein assembly	Reactome	R-HSA-8963898	3	17	0.0154696	0.165091
Translesion synthesis by POLK	Reactome	R-HSA-5655862	3	17	0.0154696	0.165091
Metabolism of nitric oxide: eNOS activation and regulation	Reactome	R-HSA-202131	3	17	0.0154696	0.165091
Platelet sensitization by LDL	Reactome	R-HSA-432142	3	17	0.0154696	0.165091
Morphine addiction	KEGG PATHWAY	hsa05032	7	91	0.016217	0.169404
Cellular senescence	KEGG PATHWAY	hsa04218	10	160	0.0165071	0.169404
Activation of Matrix Metalloproteinases	Reactome	R-HSA-1592389	4	33	0.0166619	0.169404
Transcriptional regulation by RUNX1	Reactome	R-HSA-8878171	13	235	0.0167529	0.169404
Insulin signaling pathway	KEGG PATHWAY	hsa04910	9	137	0.016962	0.169404
Regulation of TP53 Activity through Phosphorylation	Reactome	R-HSA-6804756	7	92	0.0170614	0.169404
APC/C:Cdh1 mediated degradation of Cdc20 and other APC/C:Cdh1 targeted proteins in late mitosis/early G1	Reactome	R-HSA-174178	6	71	0.0171238	0.169404
Metabolism of carbohydrates	Reactome	R-HSA-71387	15	288	0.0172136	0.169404
Estrogen signaling pathway	KEGG PATHWAY	hsa04915	9	138	0.0176548	0.169404
Biosynthesis of specialized proresolving mediators (SPMs)	Reactome	R-HSA-9018678	3	18	0.0176955	0.169404
TP53 Regulates Transcription of Genes Involved in G2 Cell Cycle Arrest	Reactome	R-HSA-6804114	3	18	0.0176955	0.169404
RUNX1 regulates estrogen receptor mediated transcription	Reactome	R-HSA-8931987	2	6	0.0179642	0.169404
RUNX1 regulates transcription of genes involved in BCR signaling	Reactome	R-HSA-8939245	2	6	0.0179642	0.169404
Fibronectin matrix formation	Reactome	R-HSA-1566977	2	6	0.0179642	0.169404
Uptake and function of diphtheria toxin	Reactome	R-HSA-5336415	2	6	0.0179642	0.169404
RUNX1 regulates transcription of genes involved in WNT signaling	Reactome	R-HSA-8939256	2	6	0.0179642	0.169404
Signaling by WNT in cancer	Reactome	R-HSA-4791275	4	34	0.0182379	0.169404
Fluid shear stress and atherosclerosis	KEGG PATHWAY	hsa05418	9	139	0.0183679	0.170349
Transcription of the HIV genome	Reactome	R-HSA-167172	6	73	0.0192058	0.176756
Regulation of cholesterol biosynthesis by SREBP (SREBF)	Reactome	R-HSA-1655829	5	53	0.019298	0.176756
FBXL7 down-regulates AURKA during mitotic entry and in early mitosis	Reactome	R-HSA-8854050	5	53	0.019298	0.176756
Mineral absorption	KEGG PATHWAY	hsa04978	5	53	0.019298	0.176756
Carbon metabolism	KEGG PATHWAY	hsa01200	8	117	0.0193429	0.176756
Membrane Trafficking	Reactome	R-HSA-199991	27	631	0.0197277	0.178351
Chemokine signaling pathway	KEGG PATHWAY	hsa04062	11	190	0.0199677	0.178351
Listeria monocytogenes entry into host cells	Reactome	R-HSA-8876384	3	19	0.02009	0.178351
Synthesis of DNA	Reactome	R-HSA-69239	8	118	0.0201876	0.178953
Signaling by ROBO receptors	Reactome	R-HSA-376176	12	216	0.0204171	0.180456
Formation of TC-NER Pre-Incision Complex	Reactome	R-HSA-6781823	5	54	0.0206348	0.181846
Negative regulation of the PI3K/AKT network	Reactome	R-HSA-199418	7	96	0.0207494	0.182322
@@DNA replication	KEGG PATHWAY	hsa03030	4	36	0.0216593	0.18235
Diseases of glycosylation	Reactome	R-HSA-3781865	9	143	0.0214305	0.18235
G2/M Transition	Reactome	R-HSA-69275	11	193	0.0219934	0.18235
Legionellosis	KEGG PATHWAY	hsa05134	5	55	0.0220307	0.18235
Extra-nuclear estrogen signaling	Reactome	R-HSA-9009391	6	76	0.022642	0.18235
Negative regulation of MET activity	Reactome	R-HSA-6807004	3	20	0.0226538	0.18235
CTLA4 inhibitory signaling	Reactome	R-HSA-389513	3	20	0.0226538	0.18235
SUMO is transferred from E1 to E2 (UBE2I, UBC9)	Reactome	R-HSA-3065678	2	7	0.0226915	0.18235
Phase 1 - inactivation of fast Na+ channels	Reactome	R-HSA-5576894	2	7	0.0226915	0.18235
ChREBP activates metabolic gene expression	Reactome	R-HSA-163765	2	7	0.0226915	0.18235
Activated NTRK2 signals through RAS	Reactome	R-HSA-9026519	2	7	0.0226915	0.18235
Defective HLCS causes multiple carboxylase deficiency	Reactome	R-HSA-3371599	2	7	0.0226915	0.18235
Chromatin organization	Reactome	R-HSA-4839726	14	273	0.0233195	0.186897
Chromatin modifying enzymes	Reactome	R-HSA-3247509	14	273	0.0233195	0.186897
Mitotic G2-G2/M phases	Reactome	R-HSA-453274	11	195	0.023425	0.187156
Activation of ATR in response to replication stress	Reactome	R-HSA-176187	4	37	0.0235071	0.187156
SUMO E3 ligases SUMOylate target proteins	Reactome	R-HSA-3108232	10	170	0.0235072	0.187156
Glycosaminoglycan metabolism	Reactome	R-HSA-1630316	8	123	0.0248068	0.195691
Resolution of Sister Chromatid Cohesion	Reactome	R-HSA-2500257	8	123	0.0248068	0.195691
MHC class II antigen presentation	Reactome	R-HSA-2132295	8	123	0.0248068	0.195691
Viral protein interaction with cytokine and cytokine receptor	KEGG PATHWAY	hsa04061	7	100	0.0249582	0.196627
Class C/3 (Metabotropic glutamate/pheromone receptors)	Reactome	R-HSA-420499	4	38	0.0254477	0.197383
DNA Repair	Reactome	R-HSA-73894	16	331	0.0256093	0.198381
Signaling by Hedgehog	Reactome	R-HSA-5358351	9	148	0.0257538	0.19874
Retrograde endocannabinoid signaling	KEGG PATHWAY	hsa04723	9	148	0.0257538	0.19874
Melanogenesis	KEGG PATHWAY	hsa04916	7	101	0.0260952	0.19874
RNA degradation	KEGG PATHWAY	hsa03018	6	79	0.026469	0.19874
Endometrial cancer	KEGG PATHWAY	hsa05213	5	58	0.0265803	0.19874
Gastric cancer	KEGG PATHWAY	hsa05226	9	149	0.0266874	0.19874
FLT3 Signaling	Reactome	R-HSA-9607240	13	252	0.0270276	0.19874
mTOR signalling	Reactome	R-HSA-165159	4	39	0.0274818	0.19874
Translesion synthesis by Y family DNA polymerases bypasses lesions on DNA template	Reactome	R-HSA-110313	4	39	0.0274818	0.19874
Interleukin signaling pathway	PANTHER	P00036	6	80	0.0278342	0.19874
Pentose phosphate pathway	PANTHER	P02762	2	8	0.0278678	0.19874
Defects in biotin (Btn) metabolism	Reactome	R-HSA-3323169	2	8	0.0278678	0.19874
EGFR Transactivation by Gastrin	Reactome	R-HSA-2179392	2	8	0.0278678	0.19874
RUNX1 regulates transcription of genes involved in differentiation of keratinocytes	Reactome	R-HSA-8939242	2	8	0.0278678	0.19874
TRAIL signaling	Reactome	R-HSA-75158	2	8	0.0278678	0.19874
Lysine degradation	KEGG PATHWAY	hsa00310	5	59	0.02822	0.198914
glutathione-mediated detoxification	BioCyc	PWY-4061	3	22	0.0282888	0.198914
CD28 dependent PI3K/Akt signaling	Reactome	R-HSA-389357	3	22	0.0282888	0.198914
Pink/Parkin Mediated Mitophagy	Reactome	R-HSA-5205685	3	22	0.0282888	0.198914
Defects in vitamin and cofactor metabolism	Reactome	R-HSA-3296482	3	22	0.0282888	0.198914
Diseases of metabolism	Reactome	R-HSA-5668914	7	103	0.0284742	0.199984
Signaling by Rho GTPases	Reactome	R-HSA-194315	20	449	0.0287644	0.201787
Degradation of beta-catenin by the destruction complex	Reactome	R-HSA-195253	6	81	0.0292451	0.204444
Nicotine addiction	KEGG PATHWAY	hsa05033	4	40	0.0296101	0.20547
Influenza Infection	Reactome	R-HSA-168254	9	152	0.0296308	0.20547
Oocyte meiosis	KEGG PATHWAY	hsa04114	8	128	0.030118	0.20789
Cadherin signaling pathway	PANTHER	P00012	9	153	0.0306605	0.21115
mTOR signaling pathway	KEGG PATHWAY	hsa04150	9	153	0.0306605	0.21115
Cargo recognition for clathrin-mediated endocytosis	Reactome	R-HSA-8856825	7	105	0.0309958	0.211366
Glycerophospholipid biosynthesis	Reactome	R-HSA-1483206	8	129	0.031267	0.211366
Synaptic vesicle trafficking	PANTHER	P05734	3	23	0.031359	0.211366
RUNX2 regulates osteoblast differentiation	Reactome	R-HSA-8940973	3	23	0.031359	0.211366
APC/C:Cdc20 mediated degradation of Cyclin B	Reactome	R-HSA-174048	3	23	0.031359	0.211366
Protein export	KEGG PATHWAY	hsa03060	3	23	0.031359	0.211366
Taste transduction	KEGG PATHWAY	hsa04742	6	83	0.0322057	0.213034
AKT phosphorylates targets in the nucleus	Reactome	R-HSA-198693	2	9	0.0334657	0.213034
MET activates RAS signaling	Reactome	R-HSA-8851805	2	9	0.0334657	0.213034
PTK6 Regulates RTKs and Their Effectors AKT1 and DOK1	Reactome	R-HSA-8849469	2	9	0.0334657	0.213034
Chylomicron assembly	Reactome	R-HSA-8963888	2	9	0.0334657	0.213034
Autodegradation of Cdh1 by Cdh1:APC/C	Reactome	R-HSA-174084	5	62	0.0335177	0.213034
RNA Polymerase II Pre-transcription Events	Reactome	R-HSA-674695	6	84	0.0337563	0.213793
Protein localization	Reactome	R-HSA-9609507	9	156	0.0338982	0.214321
RAF/MAP kinase cascade	Reactome	R-HSA-5673001	12	234	0.0339625	0.214348
Signaling by Receptor Tyrosine Kinases	Reactome	R-HSA-9006934	20	458	0.0340589	0.214348
SUMOylation of intracellular receptors	Reactome	R-HSA-4090294	3	24	0.0345962	0.215787
Sema4D in semaphorin signaling	Reactome	R-HSA-400685	3	24	0.0345962	0.215787
Interleukin-6 family signaling	Reactome	R-HSA-6783589	3	24	0.0345962	0.215787
Vitamin digestion and absorption	KEGG PATHWAY	hsa04977	3	24	0.0345962	0.215787
Toll Like Receptor 10 (TLR10) Cascade	Reactome	R-HSA-168142	6	85	0.0353545	0.218383
APC/C-mediated degradation of cell cycle proteins	Reactome	R-HSA-174143	6	85	0.0353545	0.218383
Toll Like Receptor 5 (TLR5) Cascade	Reactome	R-HSA-168176	6	85	0.0353545	0.218383
Regulation of mitotic cell cycle	Reactome	R-HSA-453276	6	85	0.0353545	0.218383
MyD88 cascade initiated on plasma membrane	Reactome	R-HSA-975871	6	85	0.0353545	0.218383
O-linked glycosylation of mucins	Reactome	R-HSA-913709	5	63	0.0354115	0.218383
Formation of Incision Complex in GG-NER	Reactome	R-HSA-5696395	4	43	0.0365658	0.223849
Colorectal cancer	KEGG PATHWAY	hsa05210	6	86	0.0370005	0.223849
p53-Dependent G1/S DNA damage checkpoint	Reactome	R-HSA-69580	5	64	0.0373701	0.223849
p53-Dependent G1 DNA Damage Response	Reactome	R-HSA-69563	5	64	0.0373701	0.223849
NOTCH3 Activation and Transmission of Signal to the Nucleus	Reactome	R-HSA-9013507	3	25	0.0379992	0.223849
Xenobiotics	Reactome	R-HSA-211981	3	25	0.0379992	0.223849
Constitutive Signaling by AKT1 E17K in Cancer	Reactome	R-HSA-5674400	3	25	0.0379992	0.223849
APC-Cdc20 mediated degradation of Nek2A	Reactome	R-HSA-179409	3	25	0.0379992	0.223849
Phospholipid metabolism	Reactome	R-HSA-1483257	11	212	0.0384437	0.223849
MAPK1/MAPK3 signaling	Reactome	R-HSA-5684996	12	239	0.0386539	0.223849
Spliceosome	KEGG PATHWAY	hsa03040	8	135	0.0387928	0.223849
TP53 Regulates Transcription of Cell Death Genes	Reactome	R-HSA-5633008	4	44	0.0390757	0.223849
Costimulation by the CD28 family	Reactome	R-HSA-388841	5	65	0.0393937	0.223849
Plasma lipoprotein assembly, remodeling, and clearance	Reactome	R-HSA-174824	5	65	0.0393937	0.223849
RAB geranylgeranylation	Reactome	R-HSA-8873719	5	65	0.0393937	0.223849
O-linked glycosylation	Reactome	R-HSA-5173105	7	111	0.0394447	0.223849
Processing and activation of SUMO	Reactome	R-HSA-3215018	2	10	0.0394591	0.223849
Ketone body metabolism	Reactome	R-HSA-74182	2	10	0.0394591	0.223849
RUNX1 and FOXP3 control the development of regulatory T lymphocytes (Tregs)	Reactome	R-HSA-8877330	2	10	0.0394591	0.223849
Bicarbonate transporters	Reactome	R-HSA-425381	2	10	0.0394591	0.223849
Activated NTRK2 signals through FRS2 and FRS3	Reactome	R-HSA-9028731	2	10	0.0394591	0.223849
Removal of the Flap Intermediate from the C-strand	Reactome	R-HSA-174437	2	10	0.0394591	0.223849
Late Phase of HIV Life Cycle	Reactome	R-HSA-162599	8	136	0.040155	0.227155
RHO GTPases Activate Formins	Reactome	R-HSA-5663220	8	136	0.040155	0.227155
Apoptosis	KEGG PATHWAY	hsa04210	8	136	0.040155	0.227155
MAPK6/MAPK4 signaling	Reactome	R-HSA-5687128	6	88	0.0404374	0.228324
APC/C:Cdc20 mediated degradation of Securin	Reactome	R-HSA-174154	5	66	0.0414828	0.230378
G1/S DNA Damage Checkpoints	Reactome	R-HSA-69615	5	66	0.0414828	0.230378
Cytochrome P450 - arranged by substrate type	Reactome	R-HSA-211897	5	66	0.0414828	0.230378
triacylglycerol biosynthesis	BioCyc	TRIGLSYN-PWY	3	26	0.0415662	0.230378
Folate biosynthesis	KEGG PATHWAY	hsa00790	3	26	0.0415662	0.230378
Basal transcription factors	KEGG PATHWAY	hsa03022	4	45	0.0416816	0.230378
Switching of origins to a post-replicative state	Reactome	R-HSA-69052	6	89	0.0422291	0.232265
PI5P, PP2A and IER3 Regulate PI3K/AKT Signaling	Reactome	R-HSA-6811558	6	89	0.0422291	0.232265
GABAergic synapse	KEGG PATHWAY	hsa04727	6	89	0.0422291	0.232265
Interleukin-1 family signaling	Reactome	R-HSA-446652	8	138	0.0429739	0.235574
Measles	KEGG PATHWAY	hsa05162	8	138	0.0429739	0.235574
Endocytosis	KEGG PATHWAY	hsa04144	12	244	0.0437833	0.239139
RNA Polymerase I Transcription Initiation	Reactome	R-HSA-73762	4	46	0.0443833	0.239187
Tat-mediated elongation of the HIV-1 transcript	Reactome	R-HSA-167246	4	46	0.0443833	0.239187
HIV Transcription Elongation	Reactome	R-HSA-167169	4	46	0.0443833	0.239187
Formation of HIV-1 elongation complex containing HIV-1 Tat	Reactome	R-HSA-167200	4	46	0.0443833	0.239187
Type II diabetes mellitus	KEGG PATHWAY	hsa04930	4	46	0.0443833	0.239187
Mitophagy	Reactome	R-HSA-5205647	3	27	0.0452952	0.239187
Uptake and actions of bacterial toxins	Reactome	R-HSA-5339562	3	27	0.0452952	0.239187
Biosynthesis of unsaturated fatty acids	KEGG PATHWAY	hsa01040	3	27	0.0452952	0.239187
folate transformations I	BioCyc	PWY-2201	2	11	0.0458227	0.239187
androgen biosynthesis	BioCyc	PWY66-378	2	11	0.0458227	0.239187
CYP2E1 reactions	Reactome	R-HSA-211999	2	11	0.0458227	0.239187
Biotin transport and metabolism	Reactome	R-HSA-196780	2	11	0.0458227	0.239187
Vitamin D (calciferol) metabolism	Reactome	R-HSA-196791	2	11	0.0458227	0.239187
Processive synthesis on the C-strand of the telomere	Reactome	R-HSA-174414	2	11	0.0458227	0.239187
Regulation of localization of FOXO transcription factors	Reactome	R-HSA-9614399	2	11	0.0458227	0.239187
Serotonergic synapse	KEGG PATHWAY	hsa04726	7	115	0.0458393	0.239187
Regulation of PTEN stability and activity	Reactome	R-HSA-8948751	5	68	0.0458584	0.239187
Diseases associated with O-glycosylation of proteins	Reactome	R-HSA-3906995	5	68	0.0458584	0.239187
Human papillomavirus infection	KEGG PATHWAY	hsa05165	15	330	0.0460855	0.239956
Human T-cell leukemia virus 1 infection	KEGG PATHWAY	hsa05166	11	219	0.0462371	0.240537
PI3 kinase pathway	PANTHER	P00048	4	47	0.0471809	0.243232
HIV Transcription Initiation	Reactome	R-HSA-167161	4	47	0.0471809	0.243232
RNA Polymerase II Transcription Initiation And Promoter Clearance	Reactome	R-HSA-76042	4	47	0.0471809	0.243232
RNA Polymerase II HIV Promoter Escape	Reactome	R-HSA-167162	4	47	0.0471809	0.243232
RNA Polymerase II Transcription Pre-Initiation And Promoter Opening	Reactome	R-HSA-73779	4	47	0.0471809	0.243232
RNA Polymerase II Transcription Initiation	Reactome	R-HSA-75953	4	47	0.0471809	0.243232
RNA Polymerase II Promoter Escape	Reactome	R-HSA-73776	4	47	0.0471809	0.243232
rRNA processing in the nucleus and cytosol	Reactome	R-HSA-8868773	10	193	0.047269	0.243232
Other interleukin signaling	Reactome	R-HSA-449836	13	275	0.0474166	0.243232
Influenza Life Cycle	Reactome	R-HSA-168255	8	141	0.0474421	0.243232
Reproduction	Reactome	R-HSA-1474165	8	141	0.0474421	0.243232
G2/M Checkpoints	Reactome	R-HSA-69481	9	167	0.0477674	0.244691
Unfolded Protein Response (UPR)	Reactome	R-HSA-381119	6	92	0.0478997	0.244744
TRAF6 mediated induction of NFkB and MAP kinases upon TLR7/8 or 9 activation	Reactome	R-HSA-975138	6	92	0.0478997	0.244744
Energy dependent regulation of mTOR by LKB1-AMPK	Reactome	R-HSA-380972	3	28	0.0491839	0.248562
EPHA-mediated growth cone collapse	Reactome	R-HSA-3928663	3	28	0.0491839	0.248562
L1CAM interactions	Reactome	R-HSA-373760	7	117	0.0492713	0.248795
Toll Like Receptor 7/8 (TLR7/8) Cascade	Reactome	R-HSA-168181	6	93	0.0498893	0.250329
Toll Like Receptor 3 (TLR3) Cascade	Reactome	R-HSA-168164	6	93	0.0498893	0.250329
Transcriptional regulation by RUNX3	Reactome	R-HSA-8878159	6	93	0.0498893	0.250329
MyD88 dependent cascade initiated on endosome	Reactome	R-HSA-975155	6	93	0.0498893	0.250329
GnRH signaling pathway	KEGG PATHWAY	hsa04912	6	93	0.0498893	0.250329
TP53 Regulates Transcription of Cell Cycle Genes	Reactome	R-HSA-6791312	4	48	0.050074	0.250329
DNA Damage Bypass	Reactome	R-HSA-73893	4	48	0.050074	0.250329
Formation of HIV elongation complex in the absence of HIV Tat	Reactome	R-HSA-167152	4	48	0.050074	0.250329
PKMTs methylate histone lysines	Reactome	R-HSA-3214841	5	70	0.0504983	0.251682
Regulation of RUNX2 expression and activity	Reactome	R-HSA-8939902	5	70	0.0504983	0.251682
Prolactin signaling pathway	KEGG PATHWAY	hsa04917	5	70	0.0504983	0.251682
Eicosanoids	Reactome	R-HSA-211979	2	12	0.0525326	0.251682
Butyrophilin (BTN) family interactions	Reactome	R-HSA-8851680	2	12	0.0525326	0.251682
Downregulation of ERBB2:ERBB3 signaling	Reactome	R-HSA-1358803	2	12	0.0525326	0.251682
SHC1 events in ERBB4 signaling	Reactome	R-HSA-1250347	2	12	0.0525326	0.251682
GRB2 events in EGFR signaling	Reactome	R-HSA-179812	2	12	0.0525326	0.251682
HSF1 activation	Reactome	R-HSA-3371511	2	12	0.0525326	0.251682
Sphingolipid signaling pathway	KEGG PATHWAY	hsa04071	7	119	0.0528619	0.251682
Thyroid hormone signaling pathway	KEGG PATHWAY	hsa04919	7	119	0.0528619	0.251682
CDK-mediated phosphorylation and removal of Cdc6	Reactome	R-HSA-69017	5	71	0.0529176	0.251682
Cdc20:Phospho-APC/C mediated degradation of Cyclin A	Reactome	R-HSA-174184	5	71	0.0529176	0.251682
XBP1(S) activates chaperone genes	Reactome	R-HSA-381038	4	49	0.0530624	0.251682
VEGFR2 mediated vascular permeability	Reactome	R-HSA-5218920	3	29	0.0532299	0.251682
Glycogen metabolism	Reactome	R-HSA-8982491	3	29	0.0532299	0.251682
Linoleic acid metabolism	KEGG PATHWAY	hsa00591	3	29	0.0532299	0.251682
Toll Like Receptor TLR6:TLR2 Cascade	Reactome	R-HSA-168188	6	95	0.0540185	0.25461
MyD88:MAL(TIRAP) cascade initiated on plasma membrane	Reactome	R-HSA-166058	6	95	0.0540185	0.25461
@@Apoptosis	Reactome	R-HSA-109581	9	172	0.0551575	0.259572
APC:Cdc20 mediated degradation of cell cycle proteins prior to satisfation of the cell cycle checkpoint	Reactome	R-HSA-179419	5	72	0.0554033	0.260119
Melanoma	KEGG PATHWAY	hsa05218	5	72	0.0554033	0.260119
@@Pentose phosphate pathway	KEGG PATHWAY	hsa00030	3	30	0.0574305	0.262657
HIV Infection	Reactome	R-HSA-162906	11	227	0.0563877	0.262657
Recognition of DNA damage by PCNA-containing replication complex	Reactome	R-HSA-110314	3	30	0.0574305	0.262657
Extension of Telomeres	Reactome	R-HSA-180786	3	30	0.0574305	0.262657
Glyoxylate and dicarboxylate metabolism	KEGG PATHWAY	hsa00630	3	30	0.0574305	0.262657
Toll Like Receptor 9 (TLR9) Cascade	Reactome	R-HSA-168138	6	97	0.0583487	0.262657
Prostate cancer	KEGG PATHWAY	hsa05215	6	97	0.0583487	0.262657
Glycerophospholipid metabolism	KEGG PATHWAY	hsa00564	6	97	0.0583487	0.262657
Phospholipase D signaling pathway	KEGG PATHWAY	hsa04072	8	148	0.0590118	0.262657
p53-Independent DNA Damage Response	Reactome	R-HSA-69610	4	51	0.0593231	0.262657
Ubiquitin Mediated Degradation of Phosphorylated Cdc25A	Reactome	R-HSA-69601	4	51	0.0593231	0.262657
p53-Independent G1/S DNA damage checkpoint	Reactome	R-HSA-69613	4	51	0.0593231	0.262657
IRE1alpha activates chaperones	Reactome	R-HSA-381070	4	51	0.0593231	0.262657
Apoptotic execution phase	Reactome	R-HSA-75153	4	51	0.0593231	0.262657
neolacto-series glycosphingolipids biosynthesis	BioCyc	PWY-7841	2	13	0.0595658	0.262657
Advanced glycosylation endproduct receptor signaling	Reactome	R-HSA-879415	2	13	0.0595658	0.262657
Cytosolic iron-sulfur cluster assembly	Reactome	R-HSA-2564830	2	13	0.0595658	0.262657
SHC1 events in EGFR signaling	Reactome	R-HSA-180336	2	13	0.0595658	0.262657
Regulation of KIT signaling	Reactome	R-HSA-1433559	2	13	0.0595658	0.262657
CCKR signaling map	PANTHER	P06959	9	175	0.0599288	0.263678
Programmed Cell Death	Reactome	R-HSA-5357801	9	175	0.0599288	0.263678
APC/C:Cdc20 mediated degradation of mitotic proteins	Reactome	R-HSA-176409	5	74	0.0605735	0.26465
Toll Like Receptor 2 (TLR2) Cascade	Reactome	R-HSA-181438	6	98	0.0605893	0.26465
Toll Like Receptor TLR1:TLR2 Cascade	Reactome	R-HSA-168179	6	98	0.0605893	0.26465
TRIF(TICAM1)-mediated TLR4 signaling	Reactome	R-HSA-937061	6	98	0.0605893	0.26465
MyD88-independent TLR4 cascade	Reactome	R-HSA-166166	6	98	0.0605893	0.26465
HIV Life Cycle	Reactome	R-HSA-162587	8	149	0.0607975	0.265174
Adrenergic signaling in cardiomyocytes	KEGG PATHWAY	hsa04261	8	149	0.0607975	0.265174
rRNA processing	Reactome	R-HSA-72312	10	203	0.0613853	0.265432
FAS signaling pathway	PANTHER	P00020	3	31	0.0617828	0.265432
RUNX2 regulates bone development	Reactome	R-HSA-8941326	3	31	0.0617828	0.265432
HS-GAG biosynthesis	Reactome	R-HSA-2022928	3	31	0.0617828	0.265432
CD28 co-stimulation	Reactome	R-HSA-389356	3	31	0.0617828	0.265432
Activated NOTCH1 Transmits Signal to the Nucleus	Reactome	R-HSA-2122948	3	31	0.0617828	0.265432
TGF-beta receptor signaling activates SMADs	Reactome	R-HSA-2173789	3	31	0.0617828	0.265432
Nuclear signaling by ERBB4	Reactome	R-HSA-1251985	3	31	0.0617828	0.265432
Negative regulation of NOTCH4 signaling	Reactome	R-HSA-9604323	4	52	0.0625943	0.268153
Choline metabolism in cancer	KEGG PATHWAY	hsa05231	6	99	0.0628804	0.268996
Activation of APC/C and APC/C:Cdc20 mediated degradation of mitotic proteins	Reactome	R-HSA-176814	5	75	0.0632578	0.269461
Pancreatic cancer	KEGG PATHWAY	hsa05212	5	75	0.0632578	0.269461
Glioma	KEGG PATHWAY	hsa05214	5	75	0.0632578	0.269461
Biosynthesis of amino acids	KEGG PATHWAY	hsa01230	5	75	0.0632578	0.269461
Transmission across Chemical Synapses	Reactome	R-HSA-112315	12	261	0.0646957	0.27226
Visual phototransduction	Reactome	R-HSA-2187338	6	100	0.0652219	0.27226
Regulation of RUNX3 expression and activity	Reactome	R-HSA-8941858	4	53	0.0659585	0.27226
p53 pathway	PANTHER	P00059	5	76	0.066008	0.27226
Chronic myeloid leukemia	KEGG PATHWAY	hsa05220	5	76	0.066008	0.27226
Adherens junctions interactions	Reactome	R-HSA-418990	3	32	0.0662837	0.27226
plasmalogen biosynthesis	BioCyc	PWY-7782	2	14	0.0669002	0.27226
Removal of the Flap Intermediate	Reactome	R-HSA-69166	2	14	0.0669002	0.27226
Spry regulation of FGF signaling	Reactome	R-HSA-1295596	2	14	0.0669002	0.27226
AMER1 mutants destabilize the destruction complex	Reactome	R-HSA-4839748	2	14	0.0669002	0.27226
Interleukin-15 signaling	Reactome	R-HSA-8983432	2	14	0.0669002	0.27226
Activation of RAC1	Reactome	R-HSA-428540	2	14	0.0669002	0.27226
Mismatch repair (MMR) directed by MSH2:MSH6 (MutSalpha)	Reactome	R-HSA-5358565	2	14	0.0669002	0.27226
CREB1 phosphorylation through the activation of Adenylate Cyclase	Reactome	R-HSA-442720	2	14	0.0669002	0.27226
Defective EXT1 causes exostoses 1, TRPS2 and CHDS	Reactome	R-HSA-3656253	2	14	0.0669002	0.27226
Polymerase switching on the C-strand of the telomere	Reactome	R-HSA-174411	2	14	0.0669002	0.27226
APC truncation mutants have impaired AXIN binding	Reactome	R-HSA-5467337	2	14	0.0669002	0.27226
Regulation of TP53 Activity through Association with Co-factors	Reactome	R-HSA-6804759	2	14	0.0669002	0.27226
Leading Strand Synthesis	Reactome	R-HSA-69109	2	14	0.0669002	0.27226
truncated APC mutants destabilize the destruction complex	Reactome	R-HSA-4839744	2	14	0.0669002	0.27226
AXIN missense mutants destabilize the destruction complex	Reactome	R-HSA-5467340	2	14	0.0669002	0.27226
Mismatch repair (MMR) directed by MSH2:MSH3 (MutSbeta)	Reactome	R-HSA-5358606	2	14	0.0669002	0.27226
Defective EXT2 causes exostoses 2	Reactome	R-HSA-3656237	2	14	0.0669002	0.27226
Polymerase switching	Reactome	R-HSA-69091	2	14	0.0669002	0.27226
GRB2 events in ERBB2 signaling	Reactome	R-HSA-1963640	2	14	0.0669002	0.27226
AXIN mutants destabilize the destruction complex, activating WNT signaling	Reactome	R-HSA-4839735	2	14	0.0669002	0.27226
Truncations of AMER1 destabilize the destruction complex	Reactome	R-HSA-5467348	2	14	0.0669002	0.27226
COPI-mediated anterograde transport	Reactome	R-HSA-6807878	6	101	0.0676138	0.274422
Interleukin-1 signaling	Reactome	R-HSA-9020702	6	101	0.0676138	0.274422
Signaling by TGF-beta family members	Reactome	R-HSA-9006936	6	101	0.0676138	0.274422
Signaling by MET	Reactome	R-HSA-6806834	5	77	0.068824	0.277867
AUF1 (hnRNP D0) binds and destabilizes mRNA	Reactome	R-HSA-450408	4	54	0.0694148	0.280032
ER to Golgi Anterograde Transport	Reactome	R-HSA-199977	8	154	0.0702304	0.282565
Toll-like Receptor Cascades	Reactome	R-HSA-168898	8	154	0.0702304	0.282565
Cytokine-cytokine receptor interaction	KEGG PATHWAY	hsa04060	13	294	0.0708216	0.282734
TAK1 activates NFkB by phosphorylation and activation of IKKs complex	Reactome	R-HSA-445989	3	33	0.0709301	0.282734
Formation of the HIV-1 Early Elongation Complex	Reactome	R-HSA-167158	3	33	0.0709301	0.282734
Formation of the Early Elongation Complex	Reactome	R-HSA-113418	3	33	0.0709301	0.282734
Signaling by FGFR3	Reactome	R-HSA-5654741	3	33	0.0709301	0.282734
Fructose and mannose metabolism	KEGG PATHWAY	hsa00051	3	33	0.0709301	0.282734
Base excision repair	KEGG PATHWAY	hsa03410	3	33	0.0709301	0.282734
Toll Like Receptor 4 (TLR4) Cascade	Reactome	R-HSA-166016	7	128	0.0710105	0.282797
Endothelin signaling pathway	PANTHER	P00019	5	78	0.0717055	0.283848
Synaptic vesicle cycle	KEGG PATHWAY	hsa04721	5	78	0.0717055	0.283848
Cushing syndrome	KEGG PATHWAY	hsa04934	8	155	0.0722183	0.283848
FGF signaling pathway	PANTHER	P00021	6	103	0.0725486	0.283848
Nucleotide-binding domain, leucine rich repeat containing receptor (NLR) signaling pathways	Reactome	R-HSA-168643	4	55	0.0729624	0.283848
Deadenylation-dependent mRNA decay	Reactome	R-HSA-429914	4	55	0.0729624	0.283848
Stabilization of p53	Reactome	R-HSA-69541	4	55	0.0729624	0.283848
Heparan sulfate/heparin (HS-GAG) metabolism	Reactome	R-HSA-1638091	4	55	0.0729624	0.283848
Major pathway of rRNA processing in the nucleolus and cytosol	Reactome	R-HSA-6791226	9	183	0.073912	0.283848
1D-myo-inositol hexakisphosphate biosynthesis II (mammalian)	BioCyc	PWY-6362	2	15	0.0745147	0.283848
D-myo-inositol (1,3,4)-trisphosphate biosynthesis	BioCyc	PWY-6364	2	15	0.0745147	0.283848
S45 mutants of beta-catenin aren't phosphorylated	Reactome	R-HSA-5358751	2	15	0.0745147	0.283848
Mismatch Repair	Reactome	R-HSA-5358508	2	15	0.0745147	0.283848
phosphorylation site mutants of CTNNB1 are not targeted to the proteasome by the destruction complex	Reactome	R-HSA-4839743	2	15	0.0745147	0.283848
mRNA decay by 5' to 3' exoribonuclease	Reactome	R-HSA-430039	2	15	0.0745147	0.283848
T41 mutants of beta-catenin aren't phosphorylated	Reactome	R-HSA-5358752	2	15	0.0745147	0.283848
S37 mutants of beta-catenin aren't phosphorylated	Reactome	R-HSA-5358749	2	15	0.0745147	0.283848
S33 mutants of beta-catenin aren't phosphorylated	Reactome	R-HSA-5358747	2	15	0.0745147	0.283848
TFAP2 (AP-2) family regulates transcription of growth factors and their receptors	Reactome	R-HSA-8866910	2	15	0.0745147	0.283848
Processive synthesis on the lagging strand	Reactome	R-HSA-69183	2	15	0.0745147	0.283848
Misspliced GSK3beta mutants stabilize beta-catenin	Reactome	R-HSA-5339716	2	15	0.0745147	0.283848
Regulation of APC/C activators between G1/S and early anaphase	Reactome	R-HSA-176408	5	79	0.0746521	0.283848
EGFR tyrosine kinase inhibitor resistance	KEGG PATHWAY	hsa01521	5	79	0.0746521	0.283848
Fc epsilon receptor (FCERI) signaling	Reactome	R-HSA-2454202	7	130	0.075489	0.285378
Propanoate metabolism	KEGG PATHWAY	hsa00640	3	34	0.0757184	0.285378
GABA receptor activation	Reactome	R-HSA-977443	4	56	0.0766004	0.287801
Transport to the Golgi and subsequent modification	Reactome	R-HSA-948021	9	185	0.0776968	0.291358
Dopaminergic synapse	KEGG PATHWAY	hsa04728	7	131	0.077789	0.291358
Angiogenesis	PANTHER	P00005	8	158	0.0783852	0.293226
Signaling by WNT	Reactome	R-HSA-195721	14	329	0.079053	0.29554
@@Cell cycle	PANTHER	P00013	2	16	0.0823891	0.296591
@@Fatty acid metabolism	KEGG PATHWAY	hsa01212	4	57	0.0803277	0.296591
Transcriptional misregulation in cancer	KEGG PATHWAY	hsa05202	9	186	0.0796327	0.296591
GABA-B receptor II signaling	PANTHER	P05731	3	35	0.0806454	0.296591
Transcriptional Regulation by E2F6	Reactome	R-HSA-8953750	3	35	0.0806454	0.296591
FCERI mediated NF-kB activation	Reactome	R-HSA-2871837	5	81	0.0807394	0.296591
Metabolism of porphyrins	Reactome	R-HSA-189445	2	16	0.0823891	0.296591
MAP3K8 (TPL2)-dependent MAPK1/3 activation	Reactome	R-HSA-5684264	2	16	0.0823891	0.296591
TGF-beta receptor signaling in EMT (epithelial to mesenchymal transition)	Reactome	R-HSA-2173791	2	16	0.0823891	0.296591
FOXO-mediated transcription of cell death genes	Reactome	R-HSA-9614657	2	16	0.0823891	0.296591
Translesion synthesis by REV1	Reactome	R-HSA-110312	2	16	0.0823891	0.296591
Formation of Senescence-Associated Heterochromatin Foci (SAHF)	Reactome	R-HSA-2559584	2	16	0.0823891	0.296591
Sema3A PAK dependent Axon repulsion	Reactome	R-HSA-399954	2	16	0.0823891	0.296591
Metabolism of folate and pterines	Reactome	R-HSA-196757	2	16	0.0823891	0.296591
Acetylcholine Neurotransmitter Release Cycle	Reactome	R-HSA-264642	2	16	0.0823891	0.296591
Thiamine metabolism	KEGG PATHWAY	hsa00730	2	16	0.0823891	0.296591
Integration of energy metabolism	Reactome	R-HSA-163685	6	107	0.0830194	0.297969
Th17 cell differentiation	KEGG PATHWAY	hsa04659	6	107	0.0830194	0.297969
TP53 Regulates Metabolic Genes	Reactome	R-HSA-5628897	5	82	0.0838793	0.300697
CDT1 association with the CDC6:ORC:origin complex	Reactome	R-HSA-68827	4	58	0.0841432	0.300747
NIK-->noncanonical NF-kB signaling	Reactome	R-HSA-5676590	4	58	0.0841432	0.300747
Iron uptake and transport	Reactome	R-HSA-917937	4	58	0.0841432	0.300747
Signaling by FGFR4	Reactome	R-HSA-5654743	3	36	0.0857072	0.303825
Glutathione conjugation	Reactome	R-HSA-156590	3	36	0.0857072	0.303825
NOD1/2 Signaling Pathway	Reactome	R-HSA-168638	3	36	0.0857072	0.303825
Alanine, aspartate and glutamate metabolism	KEGG PATHWAY	hsa00250	3	36	0.0857072	0.303825
Asparagine N-linked glycosylation	Reactome	R-HSA-446203	13	304	0.0857278	0.303825
Interleukin-4 and Interleukin-13 signaling	Reactome	R-HSA-6785807	6	108	0.0857614	0.303825
Peroxisome	KEGG PATHWAY	hsa04146	5	83	0.0870828	0.308143
Cell surface interactions at the vascular wall	Reactome	R-HSA-202733	7	135	0.0873929	0.309059
Dectin-1 mediated noncanonical NF-kB signaling	Reactome	R-HSA-5607761	4	59	0.0880458	0.309812
Peroxisomal protein import	Reactome	R-HSA-9033241	4	59	0.0880458	0.309812
DNA Replication Pre-Initiation	Reactome	R-HSA-69002	5	84	0.0903492	0.309812
Hedgehog 'on' state	Reactome	R-HSA-5632684	5	84	0.0903492	0.309812
Gastrin-CREB signalling pathway via PKC and MAPK	Reactome	R-HSA-881907	2	17	0.0905041	0.309812
PKA activation in glucagon signalling	Reactome	R-HSA-164378	2	17	0.0905041	0.309812
IL-6-type cytokine receptor ligand interactions	Reactome	R-HSA-6788467	2	17	0.0905041	0.309812
Serotonin Neurotransmitter Release Cycle	Reactome	R-HSA-181429	2	17	0.0905041	0.309812
Defective GALNT12 causes colorectal cancer 1 (CRCS1)	Reactome	R-HSA-5083636	2	17	0.0905041	0.309812
Beta-catenin phosphorylation cascade	Reactome	R-HSA-196299	2	17	0.0905041	0.309812
Glycogen breakdown (glycogenolysis)	Reactome	R-HSA-70221	2	17	0.0905041	0.309812
Regulation of necroptotic cell death	Reactome	R-HSA-5675482	2	17	0.0905041	0.309812
Norepinephrine Neurotransmitter Release Cycle	Reactome	R-HSA-181430	2	17	0.0905041	0.309812
Defective GALNT3 causes familial hyperphosphatemic tumoral calcinosis (HFTC)	Reactome	R-HSA-5083625	2	17	0.0905041	0.309812
Translesion synthesis by POLI	Reactome	R-HSA-5656121	2	17	0.0905041	0.309812
Fatty acyl-CoA biosynthesis	Reactome	R-HSA-75105	3	37	0.0909003	0.309812
Apoptotic cleavage of cellular proteins	Reactome	R-HSA-111465	3	37	0.0909003	0.309812
RUNX1 interacts with co-factors whose precise effect on RUNX1 targets is not known	Reactome	R-HSA-8939243	3	37	0.0909003	0.309812
Thyroid cancer	KEGG PATHWAY	hsa05216	3	37	0.0909003	0.309812
Calcium signaling pathway	KEGG PATHWAY	hsa04020	9	193	0.0939969	0.319462
Rho GTPase cycle	Reactome	R-HSA-194840	7	138	0.0950171	0.322565
Transcriptional Regulation by MECP2	Reactome	R-HSA-8986944	4	61	0.0961071	0.324455
RNA Polymerase II Transcription Elongation	Reactome	R-HSA-75955	4	61	0.0961071	0.324455
Formation of RNA Pol II elongation complex	Reactome	R-HSA-112382	4	61	0.0961071	0.324455
Transcriptional regulation by the AP-2 (TFAP2) family of transcription factors	Reactome	R-HSA-8864260	3	38	0.0962208	0.324455
Ca-dependent events	Reactome	R-HSA-111996	3	38	0.0962208	0.324455
Ovarian tumor domain proteases	Reactome	R-HSA-5689896	3	38	0.0962208	0.324455
Regulation of PLK1 Activity at G2/M Transition	Reactome	R-HSA-2565942	5	86	0.0970692	0.325808
Alzheimer disease-presenilin pathway	PANTHER	P00004	6	112	0.0972201	0.325808
Hedgehog 'off' state	Reactome	R-HSA-5610787	6	112	0.0972201	0.325808
SRP-dependent cotranslational protein targeting to membrane	Reactome	R-HSA-1799339	6	112	0.0972201	0.325808
Axon guidance mediated by Slit/Robo	PANTHER	P00008	2	18	0.0988413	0.325808
Defective C1GALT1C1 causes Tn polyagglutination syndrome (TNPS)	Reactome	R-HSA-5083632	2	18	0.0988413	0.325808
GABA synthesis, release, reuptake and degradation	Reactome	R-HSA-888590	2	18	0.0988413	0.325808
Pre-NOTCH Processing in Golgi	Reactome	R-HSA-1912420	2	18	0.0988413	0.325808
2-Oxocarboxylic acid metabolism	KEGG PATHWAY	hsa01210	2	18	0.0988413	0.325808
Constitutive Signaling by Aberrant PI3K in Cancer	Reactome	R-HSA-2219530	4	62	0.100263	0.329528
Signaling pathways regulating pluripotency of stem cells	KEGG PATHWAY	hsa04550	7	140	0.100298	0.329528
Mitotic Prometaphase	Reactome	R-HSA-68877	9	196	0.100587	0.330295
Carboxyterminal post-translational modifications of tubulin	Reactome	R-HSA-8955332	3	39	0.101665	0.332566
DAP12 interactions	Reactome	R-HSA-2172127	3	39	0.101665	0.332566
Presynaptic phase of homologous DNA pairing and strand exchange	Reactome	R-HSA-5693616	3	39	0.101665	0.332566
G alpha (i) signalling events	Reactome	R-HSA-418594	16	405	0.102755	0.33595
Glutamatergic synapse	KEGG PATHWAY	hsa04724	6	114	0.10324	0.336985
Regulation of expression of SLITs and ROBOs	Reactome	R-HSA-9010553	8	169	0.103594	0.337959
Cell-cell junction organization	Reactome	R-HSA-421270	4	63	0.104501	0.340179
Basal cell carcinoma	KEGG PATHWAY	hsa05217	4	63	0.104501	0.340179
Nonsense-Mediated Decay (NMD)	Reactome	R-HSA-927802	6	115	0.106321	0.340709
Nonsense Mediated Decay (NMD) enhanced by the Exon Junction Complex (EJC)	Reactome	R-HSA-975957	6	115	0.106321	0.340709
Activation of gene expression by SREBF (SREBP)	Reactome	R-HSA-2426168	3	40	0.107229	0.340709
Negative regulation of MAPK pathway	Reactome	R-HSA-5675221	3	40	0.107229	0.340709
superpathway of steroid hormone biosynthesis	BioCyc	PWY-7305	2	19	0.107383	0.340709
retinol biosynthesis	BioCyc	PWY-6857	2	19	0.107383	0.340709
PKA activation	Reactome	R-HSA-163615	2	19	0.107383	0.340709
SHC1 events in ERBB2 signaling	Reactome	R-HSA-1250196	2	19	0.107383	0.340709
RHO GTPases Activate ROCKs	Reactome	R-HSA-5627117	2	19	0.107383	0.340709
Transcription of E2F targets under negative control by DREAM complex	Reactome	R-HSA-1362277	2	19	0.107383	0.340709
Regulation of TP53 Activity through Methylation	Reactome	R-HSA-6804760	2	19	0.107383	0.340709
RIPK1-mediated regulated necrosis	Reactome	R-HSA-5213460	2	19	0.107383	0.340709
Regulated Necrosis	Reactome	R-HSA-5218859	2	19	0.107383	0.340709
Chondroitin sulfate biosynthesis	Reactome	R-HSA-2022870	2	19	0.107383	0.340709
Conversion from APC/C:Cdc20 to APC/C:Cdh1 in late anaphase	Reactome	R-HSA-176407	2	19	0.107383	0.340709
Other semaphorin interactions	Reactome	R-HSA-416700	2	19	0.107383	0.340709
Phosphorylation of the APC/C	Reactome	R-HSA-176412	2	19	0.107383	0.340709
Translesion Synthesis by POLH	Reactome	R-HSA-110320	2	19	0.107383	0.340709
Viral mRNA Translation	Reactome	R-HSA-192823	5	89	0.107607	0.340709
Mitochondrial protein import	Reactome	R-HSA-1268020	4	64	0.108819	0.343642
Hedgehog ligand biogenesis	Reactome	R-HSA-5358346	4	64	0.108819	0.343642
MAP kinase activation	Reactome	R-HSA-450294	4	64	0.108819	0.343642
Meiosis	Reactome	R-HSA-1500620	6	116	0.109449	0.345452
Cell junction organization	Reactome	R-HSA-446728	5	90	0.111239	0.350182
Diseases associated with glycosaminoglycan metabolism	Reactome	R-HSA-3560782	3	41	0.112908	0.354139
Fat digestion and absorption	KEGG PATHWAY	hsa04975	3	41	0.112908	0.354139
Metabotropic glutamate receptor group III pathway	PANTHER	P00039	4	65	0.113216	0.354581
TP53 Regulates Transcription of DNA Repair Genes	Reactome	R-HSA-6796648	4	65	0.113216	0.354581
Clathrin-mediated endocytosis	Reactome	R-HSA-8856828	7	145	0.114185	0.354581
Signaling by NOTCH	Reactome	R-HSA-157118	10	231	0.114222	0.354581
Intra-Golgi and retrograde Golgi-to-ER traffic	Reactome	R-HSA-6811442	9	202	0.114537	0.354581
RHO GTPase Effectors	Reactome	R-HSA-195258	13	321	0.115278	0.354581
Translation	Reactome	R-HSA-72766	12	291	0.115553	0.354581
superpathway of D-myo-inositol (1,4,5)-trisphosphate metabolism	BioCyc	PWY-6358	2	20	0.116112	0.354581
heparan sulfate biosynthesis (late stages)	BioCyc	PWY-6558	2	20	0.116112	0.354581
Hedgehog signaling pathway	PANTHER	P00025	2	20	0.116112	0.354581
Defective B4GALT7 causes EDS, progeroid type	Reactome	R-HSA-3560783	2	20	0.116112	0.354581
Signaling by NODAL	Reactome	R-HSA-1181150	2	20	0.116112	0.354581
Inhibition of the proteolytic activity of APC/C required for the onset of anaphase by mitotic spindle checkpoint components	Reactome	R-HSA-141405	2	20	0.116112	0.354581
Lagging Strand Synthesis	Reactome	R-HSA-69186	2	20	0.116112	0.354581
Defective B3GAT3 causes JDSSDHD	Reactome	R-HSA-3560801	2	20	0.116112	0.354581
Defective B3GALT6 causes EDSP2 and SEMDJL1	Reactome	R-HSA-4420332	2	20	0.116112	0.354581
Sema4D induced cell migration and growth-cone collapse	Reactome	R-HSA-416572	2	20	0.116112	0.354581
Inactivation of APC/C via direct inhibition of the APC/C complex	Reactome	R-HSA-141430	2	20	0.116112	0.354581
One carbon pool by folate	KEGG PATHWAY	hsa00670	2	20	0.116112	0.354581
TCF dependent signaling in response to WNT	Reactome	R-HSA-201681	10	232	0.116474	0.355326
Activation of NF-kappaB in B cells	Reactome	R-HSA-1169091	4	66	0.11769	0.357947
Signaling by FGFR2	Reactome	R-HSA-5654738	4	66	0.11769	0.357947
Regulation of HSF1-mediated heat shock response	Reactome	R-HSA-3371453	4	66	0.11769	0.357947
Acute myeloid leukemia	KEGG PATHWAY	hsa05221	4	66	0.11769	0.357947
Signaling by FGFR1	Reactome	R-HSA-5654736	3	42	0.118699	0.359381
Homologous DNA Pairing and Strand Exchange	Reactome	R-HSA-5693579	3	42	0.118699	0.359381
SUMOylation of DNA replication proteins	Reactome	R-HSA-4615885	3	42	0.118699	0.359381
M Phase	Reactome	R-HSA-68886	15	384	0.118773	0.359424
Regulation of RAS by GAPs	Reactome	R-HSA-5658442	4	67	0.12224	0.368062
Assembly of the pre-replicative complex	Reactome	R-HSA-68867	4	67	0.12224	0.368062
Metabolism of water-soluble vitamins and cofactors	Reactome	R-HSA-196849	6	120	0.122426	0.368062
Eukaryotic Translation Elongation	Reactome	R-HSA-156842	5	93	0.122484	0.368062
IL-17 signaling pathway	KEGG PATHWAY	hsa04657	5	93	0.122484	0.368062
Small cell lung cancer	KEGG PATHWAY	hsa05222	5	93	0.122484	0.368062
G1 Phase	Reactome	R-HSA-69236	3	43	0.124598	0.368489
Cyclin D associated events in G1	Reactome	R-HSA-69231	3	43	0.124598	0.368489
VxPx cargo-targeting to cilium	Reactome	R-HSA-5620916	2	21	0.125013	0.368489
Regulation of signaling by CBL	Reactome	R-HSA-912631	2	21	0.125013	0.368489
Deregulated CDK5 triggers multiple neurodegenerative pathways in Alzheimer's disease models	Reactome	R-HSA-8862803	2	21	0.125013	0.368489
PCNA-Dependent Long Patch Base Excision Repair	Reactome	R-HSA-5651801	2	21	0.125013	0.368489
ER Quality Control Compartment (ERQC)	Reactome	R-HSA-901032	2	21	0.125013	0.368489
PKA-mediated phosphorylation of CREB	Reactome	R-HSA-111931	2	21	0.125013	0.368489
Interleukin-37 signaling	Reactome	R-HSA-9008059	2	21	0.125013	0.368489
Neurodegenerative Diseases	Reactome	R-HSA-8863678	2	21	0.125013	0.368489
Yersinia infection	KEGG PATHWAY	hsa05135	6	121	0.125783	0.370577
@@Mismatch repair	KEGG PATHWAY	hsa03430	2	23	0.143268	0.372946
@@Hedgehog signaling pathway	KEGG PATHWAY	hsa04340	3	47	0.149187	0.372946
Shigellosis	KEGG PATHWAY	hsa05131	4	68	0.126863	0.372946
Fc epsilon RI signaling pathway	KEGG PATHWAY	hsa04664	4	68	0.126863	0.372946
Antimicrobial peptides	Reactome	R-HSA-6803157	5	95	0.130262	0.372946
Intra-Golgi traffic	Reactome	R-HSA-6811438	3	44	0.1306	0.372946
Adipocytokine signaling pathway	KEGG PATHWAY	hsa04920	4	69	0.131559	0.372946
Lysosome	KEGG PATHWAY	hsa04142	6	123	0.132631	0.372946
RNA Polymerase III Transcription Termination	Reactome	R-HSA-73980	2	22	0.13407	0.372946
Signaling by NTRK2 (TRKB)	Reactome	R-HSA-9006115	2	22	0.13407	0.372946
E2F mediated regulation of DNA replication	Reactome	R-HSA-113510	2	22	0.13407	0.372946
Dopamine Neurotransmitter Release Cycle	Reactome	R-HSA-212676	2	22	0.13407	0.372946
NOTCH2 Activation and Transmission of Signal to the Nucleus	Reactome	R-HSA-2979096	2	22	0.13407	0.372946
mTORC1-mediated signalling	Reactome	R-HSA-166208	2	22	0.13407	0.372946
Downstream TCR signaling	Reactome	R-HSA-202424	5	96	0.134233	0.372946
Platelet activation	KEGG PATHWAY	hsa04611	6	124	0.13612	0.372946
Orc1 removal from chromatin	Reactome	R-HSA-68949	4	70	0.136326	0.372946
Epithelial cell signaling in Helicobacter pylori infection	KEGG PATHWAY	hsa05120	4	70	0.136326	0.372946
Oxidative stress response	PANTHER	P00046	3	45	0.136701	0.372946
ABC transporters	KEGG PATHWAY	hsa02010	3	45	0.136701	0.372946
Hematopoietic cell lineage	KEGG PATHWAY	hsa04640	5	97	0.138257	0.372946
Cytoskeletal regulation by Rho GTPase	PANTHER	P00016	4	71	0.141161	0.372946
SUMOylation of DNA damage response and repair proteins	Reactome	R-HSA-3108214	4	71	0.141161	0.372946
Signaling by NOTCH1	Reactome	R-HSA-1980143	4	71	0.141161	0.372946
mRNA Splicing - Major Pathway	Reactome	R-HSA-72163	8	183	0.141408	0.372946
Hippo signaling pathway	KEGG PATHWAY	hsa04390	7	154	0.141551	0.372946
Processing of DNA double-strand break ends	Reactome	R-HSA-5693607	5	98	0.142334	0.372946
Pancreatic secretion	KEGG PATHWAY	hsa04972	5	98	0.142334	0.372946
Endogenous cannabinoid signaling	PANTHER	P05730	2	23	0.143268	0.372946
JNK (c-Jun kinases) phosphorylation and activation mediated by activated human TAK1	Reactome	R-HSA-450321	2	23	0.143268	0.372946
Negative regulation of FGFR3 signaling	Reactome	R-HSA-5654732	2	23	0.143268	0.372946
Glutamate Neurotransmitter Release Cycle	Reactome	R-HSA-210500	2	23	0.143268	0.372946
Signaling by TGF-beta Receptor Complex	Reactome	R-HSA-170834	4	72	0.146064	0.372946
Interleukin-17 signaling	Reactome	R-HSA-448424	4	72	0.146064	0.372946
Translocation of SLC2A4 (GLUT4) to the plasma membrane	Reactome	R-HSA-1445148	4	72	0.146064	0.372946
Bile secretion	KEGG PATHWAY	hsa04976	4	72	0.146064	0.372946
Transport of small molecules	Reactome	R-HSA-382551	25	720	0.147065	0.372946
Interleukin-3, Interleukin-5 and GM-CSF signaling	Reactome	R-HSA-512988	3	47	0.149187	0.372946
chondroitin biosynthesis	BioCyc	PWY-6566	1	5	0.150071	0.372946
glycine betaine degradation	BioCyc	PWY-3661-1	1	5	0.150071	0.372946
fructose 2,6-bisphosphate synthesis	BioCyc	PWY66-423	1	5	0.150071	0.372946
pyrimidine deoxyribonucleosides salvage	BioCyc	PWY-7199	1	5	0.150071	0.372946
Serine glycine biosynthesis	PANTHER	P02776	1	5	0.150071	0.372946
Defective LFNG causes SCDO3	Reactome	R-HSA-5083630	1	5	0.150071	0.372946
Propionyl-CoA catabolism	Reactome	R-HSA-71032	1	5	0.150071	0.372946
Acrosome Reaction and Sperm:Oocyte Membrane Binding	Reactome	R-HSA-1300645	1	5	0.150071	0.372946
NGF-independant TRKA activation	Reactome	R-HSA-187024	1	5	0.150071	0.372946
MET activates PI3K/AKT signaling	Reactome	R-HSA-8851907	1	5	0.150071	0.372946
RUNX1 regulates transcription of genes involved in interleukin signaling	Reactome	R-HSA-8939247	1	5	0.150071	0.372946
RUNX3 Regulates Immune Response and Cell Migration	Reactome	R-HSA-8949275	1	5	0.150071	0.372946
Heme degradation	Reactome	R-HSA-189483	1	5	0.150071	0.372946
Melanin biosynthesis	Reactome	R-HSA-5662702	1	5	0.150071	0.372946
RUNX1 regulates expression of components of tight junctions	Reactome	R-HSA-8935964	1	5	0.150071	0.372946
Chylomicron clearance	Reactome	R-HSA-8964026	1	5	0.150071	0.372946
Vitamin B1 (thiamin) metabolism	Reactome	R-HSA-196819	1	5	0.150071	0.372946
Reelin signalling pathway	Reactome	R-HSA-8866376	1	5	0.150071	0.372946
RUNX3 regulates BCL2L11 (BIM) transcription	Reactome	R-HSA-8952158	1	5	0.150071	0.372946
VLDL assembly	Reactome	R-HSA-8866423	1	5	0.150071	0.372946
gluconeogenesis	BioCyc	PWY66-399	2	24	0.152594	0.375804
Telomere C-strand (Lagging Strand) Synthesis	Reactome	R-HSA-174417	2	24	0.152594	0.375804
Deadenylation of mRNA	Reactome	R-HSA-429947	2	24	0.152594	0.375804
Termination of O-glycan biosynthesis	Reactome	R-HSA-977068	2	24	0.152594	0.375804
TRAF6 mediated NF-kB activation	Reactome	R-HSA-933542	2	24	0.152594	0.375804
Synthesis of very long-chain fatty acyl-CoAs	Reactome	R-HSA-75876	2	24	0.152594	0.375804
Glycosaminoglycan biosynthesis - heparan sulfate / heparin	KEGG PATHWAY	hsa00534	2	24	0.152594	0.375804
@@Wnt signaling pathway	KEGG PATHWAY	hsa04310	7	160	0.161389	0.376017
@@serine and glycine biosynthesis	BioCyc	SER-GLYSYN-PWY	1	6	0.172797	0.376017
Huntington disease	PANTHER	P00029	6	129	0.154195	0.376017
RUNX1 regulates transcription of genes involved in differentiation of HSCs	Reactome	R-HSA-8939236	6	129	0.154195	0.376017
UCH proteinases	Reactome	R-HSA-5689603	5	101	0.15487	0.376017
superpathway of conversion of glucose to acetyl CoA and entry into the TCA cycle	BioCyc	PWY66-407	3	48	0.155562	0.376017
Signaling by NOTCH3	Reactome	R-HSA-9012852	3	48	0.155562	0.376017
Chemokine receptors bind chemokines	Reactome	R-HSA-380108	3	48	0.155562	0.376017
Valine, leucine and isoleucine degradation	KEGG PATHWAY	hsa00280	3	48	0.155562	0.376017
ABC-family proteins mediated transport	Reactome	R-HSA-382556	5	102	0.159148	0.376017
Gastric acid secretion	KEGG PATHWAY	hsa04971	4	75	0.161155	0.376017
Influenza Viral RNA Transcription and Replication	Reactome	R-HSA-168273	6	131	0.161708	0.376017
Chondroitin sulfate/dermatan sulfate metabolism	Reactome	R-HSA-1793185	3	49	0.16202	0.376017
Retrograde transport at the Trans-Golgi-Network	Reactome	R-HSA-6811440	3	49	0.16202	0.376017
Regulation of activated PAK-2p34 by proteasome mediated degradation	Reactome	R-HSA-211733	3	49	0.16202	0.376017
Intestinal immune network for IgA production	KEGG PATHWAY	hsa04672	3	49	0.16202	0.376017
glycolysis	BioCyc	PWY66-400	2	25	0.162034	0.376017
super pathway of glycosphingolipids biosynthesis	BioCyc	PWY-7835	2	25	0.162034	0.376017
Downregulation of TGF-beta receptor signaling	Reactome	R-HSA-2173788	2	25	0.162034	0.376017
Resolution of AP sites via the multiple-nucleotide patch replacement pathway	Reactome	R-HSA-110373	2	25	0.162034	0.376017
Antigen Presentation: Folding, assembly and peptide loading of class I MHC	Reactome	R-HSA-983170	2	25	0.162034	0.376017
Fertilization	Reactome	R-HSA-1187000	2	25	0.162034	0.376017
Cyclin A/B1/B2 associated events during G2/M transition	Reactome	R-HSA-69273	2	25	0.162034	0.376017
alpha-Linolenic acid metabolism	KEGG PATHWAY	hsa00592	2	25	0.162034	0.376017
Glycosylphosphatidylinositol (GPI)-anchor biosynthesis	KEGG PATHWAY	hsa00563	2	25	0.162034	0.376017
T cell receptor signaling pathway	KEGG PATHWAY	hsa04660	5	103	0.163472	0.376017
ESR-mediated signaling	Reactome	R-HSA-8939211	9	221	0.165207	0.376017
Vascular smooth muscle contraction	KEGG PATHWAY	hsa04270	6	132	0.165522	0.376017
mRNA Splicing	Reactome	R-HSA-72172	8	191	0.165703	0.376017
ABC transporter disorders	Reactome	R-HSA-5619084	4	76	0.166308	0.376017
The role of GTSE1 in G2/M progression after G2 checkpoint	Reactome	R-HSA-8852276	4	76	0.166308	0.376017
Pertussis	KEGG PATHWAY	hsa05133	4	76	0.166308	0.376017
Necroptosis	KEGG PATHWAY	hsa04217	7	162	0.168267	0.376017
Inositol phosphate metabolism	Reactome	R-HSA-1483249	3	50	0.168558	0.376017
Signaling by FGFR	Reactome	R-HSA-190236	4	77	0.171518	0.376017
Antigen processing and presentation	KEGG PATHWAY	hsa04612	4	77	0.171518	0.376017
Hypoxia response via HIF activation	PANTHER	P00030	2	26	0.171575	0.376017
Calnexin/calreticulin cycle	Reactome	R-HSA-901042	2	26	0.171575	0.376017
ATF4 activates genes in response to endoplasmic reticulum stress	Reactome	R-HSA-380994	2	26	0.171575	0.376017
A tetrasaccharide linker sequence is required for GAG synthesis	Reactome	R-HSA-1971475	2	26	0.171575	0.376017
Negative regulation of FGFR1 signaling	Reactome	R-HSA-5654726	2	26	0.171575	0.376017
Signaling by GPCR	Reactome	R-HSA-372790	38	1170	0.17199	0.376017
allopregnanolone biosynthesis	BioCyc	PWY-7455	1	6	0.172797	0.376017
pyrimidine ribonucleosides degradation	BioCyc	PWY-7209	1	6	0.172797	0.376017
thyroid hormone metabolism II (via conjugation and/or degradation)	BioCyc	PWY-6261	1	6	0.172797	0.376017
cardenolide biosynthesis	BioCyc	PWY-6032	1	6	0.172797	0.376017
GDP-mannose biosynthesis	BioCyc	PWY-5659	1	6	0.172797	0.376017
sucrose degradation	BioCyc	PWY66-373	1	6	0.172797	0.376017
Formyltetrahydroformate biosynthesis	PANTHER	P02743	1	6	0.172797	0.376017
Phenylalanine metabolism	Reactome	R-HSA-8964208	1	6	0.172797	0.376017
Activation of TRKA receptors	Reactome	R-HSA-187015	1	6	0.172797	0.376017
Acyl chain remodeling of CL	Reactome	R-HSA-1482798	1	6	0.172797	0.376017
NADE modulates death signalling	Reactome	R-HSA-205025	1	6	0.172797	0.376017
PTK6 promotes HIF1A stabilization	Reactome	R-HSA-8857538	1	6	0.172797	0.376017
Assembly of the ORC complex at the origin of replication	Reactome	R-HSA-68616	1	6	0.172797	0.376017
Biosynthesis of maresin-like SPMs	Reactome	R-HSA-9027307	1	6	0.172797	0.376017
TNFR1-mediated ceramide production	Reactome	R-HSA-5626978	1	6	0.172797	0.376017
Scavenging by Class F Receptors	Reactome	R-HSA-3000484	1	6	0.172797	0.376017
Activated NTRK2 signals through FYN	Reactome	R-HSA-9032500	1	6	0.172797	0.376017
SOS-mediated signalling	Reactome	R-HSA-112412	1	6	0.172797	0.376017
Activated NTRK2 signals through CDK5	Reactome	R-HSA-9032845	1	6	0.172797	0.376017
Classical antibody-mediated complement activation	Reactome	R-HSA-173623	1	6	0.172797	0.376017
Telomere Extension By Telomerase	Reactome	R-HSA-171319	1	6	0.172797	0.376017
Activated NTRK2 signals through PI3K	Reactome	R-HSA-9028335	1	6	0.172797	0.376017
Conjugation of benzoate with glycine	Reactome	R-HSA-177135	1	6	0.172797	0.376017
Digestion of dietary lipid	Reactome	R-HSA-192456	1	6	0.172797	0.376017
Metal sequestration by antimicrobial proteins	Reactome	R-HSA-6799990	1	6	0.172797	0.376017
SUMO is proteolytically processed	Reactome	R-HSA-3065679	1	6	0.172797	0.376017
Proton-coupled monocarboxylate transport	Reactome	R-HSA-433692	1	6	0.172797	0.376017
mitochondrial fatty acid beta-oxidation of unsaturated fatty acids	Reactome	R-HSA-77288	1	6	0.172797	0.376017
Estrogen biosynthesis	Reactome	R-HSA-193144	1	6	0.172797	0.376017
RUNX1 regulates transcription of genes involved in differentiation of myeloid cells	Reactome	R-HSA-8939246	1	6	0.172797	0.376017
Pre-NOTCH Processing in the Endoplasmic Reticulum	Reactome	R-HSA-1912399	1	6	0.172797	0.376017
MET Receptor Activation	Reactome	R-HSA-6806942	1	6	0.172797	0.376017
Mineralocorticoid biosynthesis	Reactome	R-HSA-193993	1	6	0.172797	0.376017
Misspliced LRP5 mutants have enhanced beta-catenin-dependent signaling	Reactome	R-HSA-5339717	1	6	0.172797	0.376017
Activated NTRK3 signals through RAS	Reactome	R-HSA-9034864	1	6	0.172797	0.376017
VLDL clearance	Reactome	R-HSA-8964046	1	6	0.172797	0.376017
Ubiquitin-dependent degradation of Cyclin D	Reactome	R-HSA-75815	3	51	0.17517	0.38022
Autodegradation of the E3 ubiquitin ligase COP1	Reactome	R-HSA-349425	3	51	0.17517	0.38022
Vpu mediated degradation of CD4	Reactome	R-HSA-180534	3	51	0.17517	0.38022
COPI-independent Golgi-to-ER retrograde traffic	Reactome	R-HSA-6811436	3	51	0.17517	0.38022
@@Cellular Senescence	Reactome	R-HSA-2559583	8	194	0.175279	0.380319
Glucagon signaling pathway	KEGG PATHWAY	hsa04922	5	106	0.176722	0.382895
Parathyroid hormone synthesis, secretion and action	KEGG PATHWAY	hsa04928	5	106	0.176722	0.382895
T cell activation	PANTHER	P00053	4	78	0.176784	0.382895
DDX58/IFIH1-mediated induction of interferon-alpha/beta	Reactome	R-HSA-168928	4	78	0.176784	0.382895
RNA transport	KEGG PATHWAY	hsa03013	7	165	0.178819	0.383634
mucin core 1 and core 2 O-glycosylation	BioCyc	PWY-7433	2	27	0.181205	0.383634
heparan sulfate biosynthesis	BioCyc	PWY-6564	2	27	0.181205	0.383634
Dectin-2 family	Reactome	R-HSA-5621480	2	27	0.181205	0.383634
RNA Pol II CTD phosphorylation and interaction with CE	Reactome	R-HSA-77075	2	27	0.181205	0.383634
G0 and Early G1	Reactome	R-HSA-1538133	2	27	0.181205	0.383634
Negative regulation of FGFR4 signaling	Reactome	R-HSA-5654733	2	27	0.181205	0.383634
DAP12 signaling	Reactome	R-HSA-2424491	2	27	0.181205	0.383634
RNA Pol II CTD phosphorylation and interaction with CE during HIV infection	Reactome	R-HSA-167160	2	27	0.181205	0.383634
Fatty acid elongation	KEGG PATHWAY	hsa00062	2	27	0.181205	0.383634
Glycosphingolipid biosynthesis - lacto and neolacto series	KEGG PATHWAY	hsa00601	2	27	0.181205	0.383634
Vif-mediated degradation of APOBEC3G	Reactome	R-HSA-180585	3	52	0.181854	0.383634
Regulation of Apoptosis	Reactome	R-HSA-169911	3	52	0.181854	0.383634
Signaling by PTK6	Reactome	R-HSA-8848021	3	52	0.181854	0.383634
mRNA Splicing - Minor Pathway	Reactome	R-HSA-72165	3	52	0.181854	0.383634
Signaling by Non-Receptor Tyrosine Kinases	Reactome	R-HSA-9006927	3	52	0.181854	0.383634
Neurotransmitter receptors and postsynaptic signal transmission	Reactome	R-HSA-112314	8	197	0.185095	0.383634
Apelin signaling pathway	KEGG PATHWAY	hsa04371	6	137	0.185148	0.383634
cGMP-PKG signaling pathway	KEGG PATHWAY	hsa04022	7	167	0.186006	0.383634
Influenza A	KEGG PATHWAY	hsa05164	7	167	0.186006	0.383634
PI3K-Akt signaling pathway	KEGG PATHWAY	hsa04151	13	354	0.187292	0.383634
Signaling by NOTCH4	Reactome	R-HSA-9013694	4	80	0.187477	0.383634
Nicotine pharmacodynamics pathway	PANTHER	P06587	2	28	0.190913	0.383634
Notch-HLH transcription pathway	Reactome	R-HSA-350054	2	28	0.190913	0.383634
Negative regulation of FGFR2 signaling	Reactome	R-HSA-5654727	2	28	0.190913	0.383634
Acyl chain remodelling of PC	Reactome	R-HSA-1482788	2	28	0.190913	0.383634
G1/S-Specific Transcription	Reactome	R-HSA-69205	2	28	0.190913	0.383634
Keratan sulfate biosynthesis	Reactome	R-HSA-2022854	2	28	0.190913	0.383634
Interconversion of nucleotide di- and triphosphates	Reactome	R-HSA-499943	2	28	0.190913	0.383634
Signaling by BMP	Reactome	R-HSA-201451	2	28	0.190913	0.383634
Butanoate metabolism	KEGG PATHWAY	hsa00650	2	28	0.190913	0.383634
inositol pyrophosphates biosynthesis	BioCyc	PWY-6369	1	7	0.194916	0.383634
superpathway of choline degradation to L-serine	BioCyc	PWY66-414	1	7	0.194916	0.383634
Glycerophospholipid catabolism	Reactome	R-HSA-6814848	1	7	0.194916	0.383634
SHC-related events triggered by IGF1R	Reactome	R-HSA-2428933	1	7	0.194916	0.383634
Aryl hydrocarbon receptor signalling	Reactome	R-HSA-8937144	1	7	0.194916	0.383634
Regulation of gene expression in early pancreatic precursor cells	Reactome	R-HSA-210747	1	7	0.194916	0.383634
Neurofascin interactions	Reactome	R-HSA-447043	1	7	0.194916	0.383634
Beta-oxidation of pristanoyl-CoA	Reactome	R-HSA-389887	1	7	0.194916	0.383634
Wax and plasmalogen biosynthesis	Reactome	R-HSA-8848584	1	7	0.194916	0.383634
Acyl chain remodeling of DAG and TAG	Reactome	R-HSA-1482883	1	7	0.194916	0.383634
Attachment of GPI anchor to uPAR	Reactome	R-HSA-162791	1	7	0.194916	0.383634
Signaling by the B Cell Receptor (BCR)	Reactome	R-HSA-983705	5	110	0.194988	0.383634
PLC beta mediated events	Reactome	R-HSA-112043	3	54	0.195418	0.383634
SCF-beta-TrCP mediated degradation of Emi1	Reactome	R-HSA-174113	3	54	0.195418	0.383634
Degradation of AXIN	Reactome	R-HSA-4641257	3	54	0.195418	0.383634
Tight junction	KEGG PATHWAY	hsa04530	7	170	0.197003	0.386619
Death Receptor Signalling	Reactome	R-HSA-73887	6	140	0.197341	0.386778
C-type lectin receptors (CLRs)	Reactome	R-HSA-5621481	6	140	0.197341	0.386778
Downstream signaling events of B Cell Receptor (BCR)	Reactome	R-HSA-1168372	4	82	0.198372	0.388419
Ras signaling pathway	KEGG PATHWAY	hsa04014	9	232	0.198655	0.388848
FCERI mediated MAPK activation	Reactome	R-HSA-2871796	2	29	0.200688	0.389532
PIWI-interacting RNA (piRNA) biogenesis	Reactome	R-HSA-5601884	2	29	0.200688	0.389532
mRNA Capping	Reactome	R-HSA-72086	2	29	0.200688	0.389532
Signaling by Nuclear Receptors	Reactome	R-HSA-9006931	10	264	0.200799	0.389623
Cardiac conduction	Reactome	R-HSA-5576891	6	141	0.201471	0.3908
G-protein mediated events	Reactome	R-HSA-112040	3	55	0.202291	0.391634
Hh mutants that don't undergo autocatalytic processing are degraded by ERAD	Reactome	R-HSA-5362768	3	55	0.202291	0.391634
Oncogenic MAPK signaling	Reactome	R-HSA-6802957	4	83	0.203889	0.391694
Cholinergic synapse	KEGG PATHWAY	hsa04725	5	112	0.204358	0.391694
HATs acetylate histones	Reactome	R-HSA-3214847	6	142	0.205631	0.391694
Toxoplasmosis	KEGG PATHWAY	hsa05145	5	113	0.209099	0.391694
Degradation of DVL	Reactome	R-HSA-4641258	3	56	0.209219	0.391694
Glutathione metabolism	KEGG PATHWAY	hsa00480	3	56	0.209219	0.391694
Regulation of TP53 Activity through Acetylation	Reactome	R-HSA-6804758	2	30	0.210518	0.391694
Acyl chain remodelling of PE	Reactome	R-HSA-1482839	2	30	0.210518	0.391694
RNA Polymerase I Transcription Termination	Reactome	R-HSA-73863	2	30	0.210518	0.391694
Export of Viral Ribonucleoproteins from Nucleus	Reactome	R-HSA-168274	2	30	0.210518	0.391694
Metabolism of polyamines	Reactome	R-HSA-351202	3	57	0.216199	0.391694
E3 ubiquitin ligases ubiquitinate target proteins	Reactome	R-HSA-8866654	3	57	0.216199	0.391694
Interleukin-12 family signaling	Reactome	R-HSA-447115	3	57	0.216199	0.391694
lacto-series glycosphingolipids biosynthesis	BioCyc	PWY-7839	1	8	0.216444	0.391694
2-oxobutanoate degradation	BioCyc	PWY-5130	1	8	0.216444	0.391694
Transport of fatty acids	Reactome	R-HSA-804914	1	8	0.216444	0.391694
ROBO receptors bind AKAP5	Reactome	R-HSA-9010642	1	8	0.216444	0.391694
Synthesis of Ketone Bodies	Reactome	R-HSA-77111	1	8	0.216444	0.391694
Defective CHST3 causes SEDCJD	Reactome	R-HSA-3595172	1	8	0.216444	0.391694
RUNX3 regulates WNT signaling	Reactome	R-HSA-8951430	1	8	0.216444	0.391694
Signaling by Overexpressed Wild-Type EGFR in Cancer	Reactome	R-HSA-5638302	1	8	0.216444	0.391694
Conjugation of salicylate with glycine	Reactome	R-HSA-177128	1	8	0.216444	0.391694
Inhibition of Signaling by Overexpressed EGFR	Reactome	R-HSA-5638303	1	8	0.216444	0.391694
Downregulation of ERBB4 signaling	Reactome	R-HSA-1253288	1	8	0.216444	0.391694
Defective CHST14 causes EDS, musculocontractural type	Reactome	R-HSA-3595174	1	8	0.216444	0.391694
Defective CHSY1 causes TPBS	Reactome	R-HSA-3595177	1	8	0.216444	0.391694
HuR (ELAVL1) binds and stabilizes mRNA	Reactome	R-HSA-450520	1	8	0.216444	0.391694
Noncanonical activation of NOTCH3	Reactome	R-HSA-9017802	1	8	0.216444	0.391694
Release of Hh-Np from the secreting cell	Reactome	R-HSA-5362798	1	8	0.216444	0.391694
Sema4D mediated inhibition of cell attachment and migration	Reactome	R-HSA-416550	1	8	0.216444	0.391694
Binding of TCF/LEF:CTNNB1 to target gene promoters	Reactome	R-HSA-4411364	1	8	0.216444	0.391694
Synthesis of PG	Reactome	R-HSA-1483148	1	8	0.216444	0.391694
Biosynthesis of maresins	Reactome	R-HSA-9018682	1	8	0.216444	0.391694
Role of ABL in ROBO-SLIT signaling	Reactome	R-HSA-428890	1	8	0.216444	0.391694
MAPK targets/ Nuclear events mediated by MAP kinases	Reactome	R-HSA-450282	2	31	0.220395	0.396775
PERK regulates gene expression	Reactome	R-HSA-381042	2	31	0.220395	0.396775
Transferrin endocytosis and recycling	Reactome	R-HSA-917977	2	31	0.220395	0.396775
Disassembly of the destruction complex and recruitment of AXIN to the membrane	Reactome	R-HSA-4641262	2	31	0.220395	0.396775
Circadian rhythm	KEGG PATHWAY	hsa04710	2	31	0.220395	0.396775
Antifolate resistance	KEGG PATHWAY	hsa01523	2	31	0.220395	0.396775
Mucin type O-glycan biosynthesis	KEGG PATHWAY	hsa00512	2	31	0.220395	0.396775
Metabolism of amino acids and derivatives	Reactome	R-HSA-71291	13	367	0.220442	0.396775
Cardiac muscle contraction	KEGG PATHWAY	hsa04260	4	86	0.220702	0.396775
Epigenetic regulation of gene expression	Reactome	R-HSA-212165	6	146	0.222573	0.399781
Cell adhesion molecules (CAMs)	KEGG PATHWAY	hsa04514	6	146	0.222573	0.399781
Hh mutants abrogate ligand secretion	Reactome	R-HSA-5387390	3	58	0.223227	0.400717
Mitochondrial translation termination	Reactome	R-HSA-5419276	4	87	0.226386	0.401287
GPCR downstream signalling	Reactome	R-HSA-388396	35	1108	0.227729	0.401287
Processing of Capped Intron-Containing Pre-mRNA	Reactome	R-HSA-72203	9	241	0.227953	0.401287
TCR signaling	Reactome	R-HSA-202403	5	117	0.228404	0.401287
Neuroactive ligand-receptor interaction	KEGG PATHWAY	hsa04080	12	338	0.22985	0.401287
GLI3 is processed to GLI3R by the proteasome	Reactome	R-HSA-5610785	3	59	0.230299	0.401287
Regulation of actin dynamics for phagocytic cup formation	Reactome	R-HSA-2029482	3	59	0.230299	0.401287
SCF(Skp2)-mediated degradation of p27/p21	Reactome	R-HSA-187577	3	59	0.230299	0.401287
Degradation of GLI2 by the proteasome	Reactome	R-HSA-5610783	3	59	0.230299	0.401287
Degradation of GLI1 by the proteasome	Reactome	R-HSA-5610780	3	59	0.230299	0.401287
RAF activation	Reactome	R-HSA-5673000	2	32	0.230308	0.401287
DNA strand elongation	Reactome	R-HSA-69190	2	32	0.230308	0.401287
Autophagy - other	KEGG PATHWAY	hsa04136	2	32	0.230308	0.401287
Signal attenuation	Reactome	R-HSA-74749	1	9	0.237397	0.401287
HDL remodeling	Reactome	R-HSA-8964058	1	9	0.237397	0.401287
Transport of gamma-carboxylated protein precursors from the endoplasmic reticulum to the Golgi apparatus	Reactome	R-HSA-159763	1	9	0.237397	0.401287
Formation of the Editosome	Reactome	R-HSA-75094	1	9	0.237397	0.401287
Diseases associated with surfactant metabolism	Reactome	R-HSA-5687613	1	9	0.237397	0.401287
Signaling by FGFR3 fusions in cancer	Reactome	R-HSA-8853334	1	9	0.237397	0.401287
E2F-enabled inhibition of pre-replication complex formation	Reactome	R-HSA-113507	1	9	0.237397	0.401287
InlA-mediated entry of Listeria monocytogenes into host cells	Reactome	R-HSA-8876493	1	9	0.237397	0.401287
Small interfering RNA (siRNA) biogenesis	Reactome	R-HSA-426486	1	9	0.237397	0.401287
Sodium/Proton exchangers	Reactome	R-HSA-425986	1	9	0.237397	0.401287
Conjugation of carboxylic acids	Reactome	R-HSA-159424	1	9	0.237397	0.401287
Regulation of commissural axon pathfinding by SLIT and ROBO	Reactome	R-HSA-428542	1	9	0.237397	0.401287
EGFR interacts with phospholipase C-gamma	Reactome	R-HSA-212718	1	9	0.237397	0.401287
RUNX3 regulates p14-ARF	Reactome	R-HSA-8951936	1	9	0.237397	0.401287
PI3K events in ERBB4 signaling	Reactome	R-HSA-1250342	1	9	0.237397	0.401287
Interleukin-23 signaling	Reactome	R-HSA-9020933	1	9	0.237397	0.401287
Chylomicron remodeling	Reactome	R-HSA-8963901	1	9	0.237397	0.401287
MET receptor recycling	Reactome	R-HSA-8875656	1	9	0.237397	0.401287
RHO GTPases Activate Rhotekin and Rhophilins	Reactome	R-HSA-5666185	1	9	0.237397	0.401287
ATF6 (ATF6-alpha) activates chaperone genes	Reactome	R-HSA-381183	1	9	0.237397	0.401287
Amino Acid conjugation	Reactome	R-HSA-156587	1	9	0.237397	0.401287
Glucocorticoid biosynthesis	Reactome	R-HSA-194002	1	9	0.237397	0.401287
Sperm Motility And Taxes	Reactome	R-HSA-1300642	1	9	0.237397	0.401287
Myoclonic epilepsy of Lafora	Reactome	R-HSA-3785653	1	9	0.237397	0.401287
Regulation of PTEN localization	Reactome	R-HSA-8948747	1	9	0.237397	0.401287
mRNA Editing: C to U Conversion	Reactome	R-HSA-72200	1	9	0.237397	0.401287
Human immunodeficiency virus 1 infection	KEGG PATHWAY	hsa05170	8	212	0.237403	0.401287
NCAM signaling for neurite out-growth	Reactome	R-HSA-375165	3	60	0.237412	0.401287
Defective CFTR causes cystic fibrosis	Reactome	R-HSA-5678895	3	60	0.237412	0.401287
Peptide chain elongation	Reactome	R-HSA-156902	4	89	0.237863	0.401599
RAB GEFs exchange GTP for GDP on RABs	Reactome	R-HSA-8876198	4	89	0.237863	0.401599
PD-L1 expression and PD-1 checkpoint pathway in cancer	KEGG PATHWAY	hsa05235	4	89	0.237863	0.401599
Neurotrophin signaling pathway	KEGG PATHWAY	hsa04722	5	119	0.238245	0.402131
@@Gluconeogenesis	Reactome	R-HSA-70263	2	33	0.240249	0.403251
Cargo concentration in the ER	Reactome	R-HSA-5694530	2	33	0.240249	0.403251
Activation of the pre-replicative complex	Reactome	R-HSA-68962	2	33	0.240249	0.403251
Resolution of D-loop Structures through Holliday Junction Intermediates	Reactome	R-HSA-5693568	2	33	0.240249	0.403251
Oncogene Induced Senescence	Reactome	R-HSA-2559585	2	33	0.240249	0.403251
Signaling by NOTCH2	Reactome	R-HSA-1980145	2	33	0.240249	0.403251
Glucagon signaling in metabolic regulation	Reactome	R-HSA-163359	2	33	0.240249	0.403251
beta-Alanine metabolism	KEGG PATHWAY	hsa00410	2	33	0.240249	0.403251
Apoptosis - multiple species	KEGG PATHWAY	hsa04215	2	33	0.240249	0.403251
cAMP signaling pathway	KEGG PATHWAY	hsa04024	8	214	0.244737	0.410098
@@pentose phosphate pathway	BioCyc	PENTOSE-P-PWY	1	10	0.25779	0.411356
@@Signaling by FGFR4 in disease	Reactome	R-HSA-5655291	1	10	0.25779	0.411356
TGF-beta signaling pathway	PANTHER	P00052	4	91	0.249473	0.411356
EPH-Ephrin signaling	Reactome	R-HSA-2682334	4	91	0.249473	0.411356
mRNA surveillance pathway	KEGG PATHWAY	hsa03015	4	91	0.249473	0.411356
Resolution of D-Loop Structures	Reactome	R-HSA-5693537	2	34	0.250209	0.411356
Negative regulators of DDX58/IFIH1 signaling	Reactome	R-HSA-936440	2	34	0.250209	0.411356
Pausing and recovery of Tat-mediated HIV elongation	Reactome	R-HSA-167238	2	34	0.250209	0.411356
Keratan sulfate/keratin metabolism	Reactome	R-HSA-1638074	2	34	0.250209	0.411356
Diseases of carbohydrate metabolism	Reactome	R-HSA-5663084	2	34	0.250209	0.411356
Tat-mediated HIV elongation arrest and recovery	Reactome	R-HSA-167243	2	34	0.250209	0.411356
Metabolism of steroid hormones	Reactome	R-HSA-196071	2	34	0.250209	0.411356
SNARE interactions in vesicular transport	KEGG PATHWAY	hsa04130	2	34	0.250209	0.411356
5HT2 type receptor mediated signaling pathway	PANTHER	P04374	3	62	0.251745	0.411356
Ribosome	KEGG PATHWAY	hsa03010	6	153	0.253247	0.411356
Oxytocin signaling pathway	KEGG PATHWAY	hsa04921	6	153	0.253247	0.411356
Heterotrimeric G-protein signaling pathway-Gi alpha and Gs alpha mediated pathway	PANTHER	P00026	6	154	0.257723	0.411356
docosahexaenoate biosynthesis III (mammals)	BioCyc	PWY-7606	1	10	0.25779	0.411356
Pyrimidine Metabolism	PANTHER	P02771	1	10	0.25779	0.411356
TCA cycle	PANTHER	P00051	1	10	0.25779	0.411356
Regulation by c-FLIP	Reactome	R-HSA-3371378	1	10	0.25779	0.411356
MET activates RAP1 and RAC1	Reactome	R-HSA-8875555	1	10	0.25779	0.411356
Neurotoxicity of clostridium toxins	Reactome	R-HSA-168799	1	10	0.25779	0.411356
Hydrolysis of LPC	Reactome	R-HSA-1483115	1	10	0.25779	0.411356
SLBP independent Processing of Histone Pre-mRNAs	Reactome	R-HSA-111367	1	10	0.25779	0.411356
Adenylate cyclase activating pathway	Reactome	R-HSA-170660	1	10	0.25779	0.411356
CASP8 activity is inhibited	Reactome	R-HSA-5218900	1	10	0.25779	0.411356
IRAK2 mediated activation of TAK1 complex	Reactome	R-HSA-937042	1	10	0.25779	0.411356
Gamma-carboxylation of protein precursors	Reactome	R-HSA-159740	1	10	0.25779	0.411356
Removal of aminoterminal propeptides from gamma-carboxylated proteins	Reactome	R-HSA-159782	1	10	0.25779	0.411356
Activation of the AP-1 family of transcription factors	Reactome	R-HSA-450341	1	10	0.25779	0.411356
Regulation of FOXO transcriptional activity by acetylation	Reactome	R-HSA-9617629	1	10	0.25779	0.411356
Dimerization of procaspase-8	Reactome	R-HSA-69416	1	10	0.25779	0.411356
Neurotransmitter clearance	Reactome	R-HSA-112311	1	10	0.25779	0.411356
Urea cycle	Reactome	R-HSA-70635	1	10	0.25779	0.411356
Synthesis and degradation of ketone bodies	KEGG PATHWAY	hsa00072	1	10	0.25779	0.411356
Host Interactions of HIV factors	Reactome	R-HSA-162909	5	123	0.258259	0.411669
Alzheimer disease-amyloid secretase pathway	PANTHER	P00003	3	63	0.258958	0.412346
Asymmetric localization of PCP proteins	Reactome	R-HSA-4608870	3	63	0.258958	0.412346
Insulin/IGF pathway-protein kinase B signaling cascade	PANTHER	P00033	2	35	0.26018	0.41309
Detoxification of Reactive Oxygen Species	Reactome	R-HSA-3299685	2	35	0.26018	0.41309
N-glycan trimming in the ER and Calnexin/Calreticulin cycle	Reactome	R-HSA-532668	2	35	0.26018	0.41309
Lysosome Vesicle Biogenesis	Reactome	R-HSA-432720	2	35	0.26018	0.41309
Eukaryotic Translation Termination	Reactome	R-HSA-72764	4	93	0.2612	0.414381
Mitochondrial translation	Reactome	R-HSA-5368287	4	93	0.2612	0.414381
Selenocysteine synthesis	Reactome	R-HSA-2408557	4	93	0.2612	0.414381
Hemostasis	Reactome	R-HSA-109582	20	617	0.262616	0.416518
Class B/2 (Secretin family receptors)	Reactome	R-HSA-373080	4	94	0.267103	0.422623
Fc gamma R-mediated phagocytosis	KEGG PATHWAY	hsa04666	4	94	0.267103	0.422623
@@Androgen biosynthesis	Reactome	R-HSA-193048	1	11	0.277638	0.423923
Cell-Cell communication	Reactome	R-HSA-1500931	5	125	0.268413	0.423923
Regulation of Insulin-like Growth Factor (IGF) transport and uptake by Insulin-like Growth Factor Binding Proteins (IGFBPs)	Reactome	R-HSA-381426	5	125	0.268413	0.423923
Calmodulin induced events	Reactome	R-HSA-111933	2	36	0.270154	0.423923
Resolution of Abasic Sites (AP sites)	Reactome	R-HSA-73933	2	36	0.270154	0.423923
HIV elongation arrest and recovery	Reactome	R-HSA-167287	2	36	0.270154	0.423923
Pausing and recovery of HIV elongation	Reactome	R-HSA-167290	2	36	0.270154	0.423923
CaM pathway	Reactome	R-HSA-111997	2	36	0.270154	0.423923
G2/M DNA damage checkpoint	Reactome	R-HSA-69473	4	95	0.273029	0.423923
Nonsense Mediated Decay (NMD) independent of the Exon Junction Complex (EJC)	Reactome	R-HSA-975956	4	95	0.273029	0.423923
Metabolism of nucleotides	Reactome	R-HSA-15869	4	95	0.273029	0.423923
FOXO-mediated transcription	Reactome	R-HSA-9614085	3	65	0.273462	0.423923
Oxygen-dependent proline hydroxylation of Hypoxia-inducible Factor Alpha	Reactome	R-HSA-1234176	3	65	0.273462	0.423923
Cortisol synthesis and secretion	KEGG PATHWAY	hsa04927	3	65	0.273462	0.423923
Mitophagy - animal	KEGG PATHWAY	hsa04137	3	65	0.273462	0.423923
melatonin degradation I	BioCyc	PWY-6398	1	11	0.277638	0.423923
Fructose galactose metabolism	PANTHER	P02744	1	11	0.277638	0.423923
Regulation of signaling by NODAL	Reactome	R-HSA-1433617	1	11	0.277638	0.423923
Dermatan sulfate biosynthesis	Reactome	R-HSA-2022923	1	11	0.277638	0.423923
CD28 dependent Vav1 pathway	Reactome	R-HSA-389359	1	11	0.277638	0.423923
ATF6 (ATF6-alpha) activates chaperones	Reactome	R-HSA-381033	1	11	0.277638	0.423923
Phenylalanine and tyrosine metabolism	Reactome	R-HSA-8963691	1	11	0.277638	0.423923
mRNA Editing	Reactome	R-HSA-75072	1	11	0.277638	0.423923
Type I hemidesmosome assembly	Reactome	R-HSA-446107	1	11	0.277638	0.423923
TICAM1,TRAF6-dependent induction of TAK1 complex	Reactome	R-HSA-9014325	1	11	0.277638	0.423923
NOTCH4 Activation and Transmission of Signal to the Nucleus	Reactome	R-HSA-9013700	1	11	0.277638	0.423923
Heme biosynthesis	Reactome	R-HSA-189451	1	11	0.277638	0.423923
Pyrimidine catabolism	Reactome	R-HSA-73621	1	11	0.277638	0.423923
Pyrimidine salvage	Reactome	R-HSA-73614	1	11	0.277638	0.423923
CDC6 association with the ORC:origin complex	Reactome	R-HSA-68689	1	11	0.277638	0.423923
Gamma-carboxylation, transport, and amino-terminal cleavage of proteins	Reactome	R-HSA-159854	1	11	0.277638	0.423923
ERBB2 Activates PTK6 Signaling	Reactome	R-HSA-8847993	1	11	0.277638	0.423923
Interleukin-6 signaling	Reactome	R-HSA-1059683	1	11	0.277638	0.423923
Endosomal/Vacuolar pathway	Reactome	R-HSA-1236977	1	11	0.277638	0.423923
SLBP Dependent Processing of Replication-Dependent Histone Pre-mRNAs	Reactome	R-HSA-77588	1	11	0.277638	0.423923
Dilated cardiomyopathy (DCM)	KEGG PATHWAY	hsa05414	4	96	0.278978	0.425644
phospholipases	BioCyc	LIPASYN-PWY	2	37	0.280124	0.426205
HDR through Single Strand Annealing (SSA)	Reactome	R-HSA-5685938	2	37	0.280124	0.426205
Defective B3GALTL causes Peters-plus syndrome (PpS)	Reactome	R-HSA-5083635	2	37	0.280124	0.426205
Mitochondrial Fatty Acid Beta-Oxidation	Reactome	R-HSA-77289	2	37	0.280124	0.426205
@@Glycolysis	Reactome	R-HSA-70171	3	66	0.280746	0.426504
Anchoring of the basal body to the plasma membrane	Reactome	R-HSA-5620912	4	97	0.284947	0.43234
VEGFA-VEGFR2 Pathway	Reactome	R-HSA-4420097	4	97	0.284947	0.43234
@@Heme biosynthesis	PANTHER	P02746	1	12	0.296956	0.434779
superpathway of inositol phosphate compounds	BioCyc	PWY-6371	3	67	0.288047	0.434779
Signaling by BRAF and RAF fusions	Reactome	R-HSA-6802952	3	67	0.288047	0.434779
Long-term potentiation	KEGG PATHWAY	hsa04720	3	67	0.288047	0.434779
Blood coagulation	PANTHER	P00011	2	38	0.290083	0.434779
DNA Damage Recognition in GG-NER	Reactome	R-HSA-5696394	2	38	0.290083	0.434779
Gene and protein expression by JAK-STAT signaling after Interleukin-12 stimulation	Reactome	R-HSA-8950505	2	38	0.290083	0.434779
Regulation of beta-cell development	Reactome	R-HSA-186712	2	38	0.290083	0.434779
Association of TriC/CCT with target proteins during biosynthesis	Reactome	R-HSA-390471	2	38	0.290083	0.434779
O-glycosylation of TSR domain-containing proteins	Reactome	R-HSA-5173214	2	38	0.290083	0.434779
Antigen processing-Cross presentation	Reactome	R-HSA-1236975	4	98	0.290934	0.434779
Aldosterone synthesis and secretion	KEGG PATHWAY	hsa04925	4	98	0.290934	0.434779
Relaxin signaling pathway	KEGG PATHWAY	hsa04926	5	130	0.294152	0.434779
Jak-STAT signaling pathway	KEGG PATHWAY	hsa04630	6	162	0.29422	0.434779
Staphylococcus aureus infection	KEGG PATHWAY	hsa05150	3	68	0.295362	0.434779
CLEC7A (Dectin-1) signaling	Reactome	R-HSA-5607764	4	99	0.296938	0.434779
cholesterol biosynthesis III (via desmosterol)	BioCyc	PWY66-4	1	12	0.296956	0.434779
superpathway of melatonin degradation	BioCyc	PWY-6402	1	12	0.296956	0.434779
UDP-N-acetyl-D-galactosamine biosynthesis II	BioCyc	PWY-5514	1	12	0.296956	0.434779
cholesterol biosynthesis II (via 24,25-dihydrolanosterol)	BioCyc	PWY66-3	1	12	0.296956	0.434779
cholesterol biosynthesis I	BioCyc	PWY66-341	1	12	0.296956	0.434779
Cholesterol biosynthesis	PANTHER	P00014	1	12	0.296956	0.434779
Hyaluronan uptake and degradation	Reactome	R-HSA-2160916	1	12	0.296956	0.434779
Josephin domain DUBs	Reactome	R-HSA-5689877	1	12	0.296956	0.434779
Tetrahydrobiopterin (BH4) synthesis, recycling, salvage and regulation	Reactome	R-HSA-1474151	1	12	0.296956	0.434779
Physiological factors	Reactome	R-HSA-5578768	1	12	0.296956	0.434779
P2Y receptors	Reactome	R-HSA-417957	1	12	0.296956	0.434779
Aspartate and asparagine metabolism	Reactome	R-HSA-8963693	1	12	0.296956	0.434779
Reversible hydration of carbon dioxide	Reactome	R-HSA-1475029	1	12	0.296956	0.434779
TICAM1-dependent activation of IRF3/IRF7	Reactome	R-HSA-9013973	1	12	0.296956	0.434779
Regulation of glycolysis by fructose 2,6-bisphosphate metabolism	Reactome	R-HSA-9634600	1	12	0.296956	0.434779
Repression of WNT target genes	Reactome	R-HSA-4641265	1	12	0.296956	0.434779
Ionotropic activity of kainate receptors	Reactome	R-HSA-451306	1	12	0.296956	0.434779
POU5F1 (OCT4), SOX2, NANOG activate genes related to proliferation	Reactome	R-HSA-2892247	1	12	0.296956	0.434779
TP53 Regulates Transcription of Caspase Activators and Caspases	Reactome	R-HSA-6803207	1	12	0.296956	0.434779
SHC-mediated cascade:FGFR3	Reactome	R-HSA-5654704	1	12	0.296956	0.434779
Presynaptic depolarization and calcium channel opening	Reactome	R-HSA-112308	1	12	0.296956	0.434779
Activation of Ca-permeable Kainate Receptor	Reactome	R-HSA-451308	1	12	0.296956	0.434779
Circadian Clock	Reactome	R-HSA-400253	3	69	0.302688	0.441668
ISG15 antiviral mechanism	Reactome	R-HSA-1169408	3	69	0.302688	0.441668
Renal cell carcinoma	KEGG PATHWAY	hsa05211	3	69	0.302688	0.441668
Central carbon metabolism in cancer	KEGG PATHWAY	hsa05230	3	69	0.302688	0.441668
TNFR2 non-canonical NF-kB pathway	Reactome	R-HSA-5668541	4	100	0.302957	0.441739
Inflammatory mediator regulation of TRP channels	KEGG PATHWAY	hsa04750	4	100	0.302957	0.441739
FoxO signaling pathway	KEGG PATHWAY	hsa04068	5	132	0.304565	0.443975
Formation of a pool of free 40S subunits	Reactome	R-HSA-72689	4	101	0.308989	0.445719
Golgi-to-ER retrograde transport	Reactome	R-HSA-8856688	5	133	0.309792	0.445719
Notch signaling pathway	PANTHER	P00045	2	40	0.309943	0.445719
RNA Polymerase III Transcription	Reactome	R-HSA-74158	2	40	0.309943	0.445719
IRS-mediated signalling	Reactome	R-HSA-112399	2	40	0.309943	0.445719
MAP2K and MAPK activation	Reactome	R-HSA-5674135	2	40	0.309943	0.445719
RNA Polymerase III Abortive And Retractive Initiation	Reactome	R-HSA-749476	2	40	0.309943	0.445719
Synthesis of PA	Reactome	R-HSA-1483166	2	40	0.309943	0.445719
Signaling by SCF-KIT	Reactome	R-HSA-1433557	2	40	0.309943	0.445719
MET promotes cell motility	Reactome	R-HSA-8875878	2	40	0.309943	0.445719
Nuclear Receptor transcription pathway	Reactome	R-HSA-383280	2	40	0.309943	0.445719
Beta defensins	Reactome	R-HSA-1461957	2	40	0.309943	0.445719
Ferroptosis	KEGG PATHWAY	hsa04216	2	40	0.309943	0.445719
Signaling by Insulin receptor	Reactome	R-HSA-74752	3	70	0.310022	0.445719
Focal adhesion	KEGG PATHWAY	hsa04510	7	199	0.313843	0.445719
triacylglycerol degradation	BioCyc	LIPAS-PWY	1	13	0.315758	0.445719
D-myo-inositol (1,4,5)-trisphosphate degradation	BioCyc	PWY-6363	1	13	0.315758	0.445719
Triglyceride biosynthesis	Reactome	R-HSA-75109	1	13	0.315758	0.445719
Trafficking and processing of endosomal TLR	Reactome	R-HSA-1679131	1	13	0.315758	0.445719
Creation of C4 and C2 activators	Reactome	R-HSA-166786	1	13	0.315758	0.445719
Signaling by Activin	Reactome	R-HSA-1502540	1	13	0.315758	0.445719
Inhibition of replication initiation of damaged DNA by RB1/E2F1	Reactome	R-HSA-113501	1	13	0.315758	0.445719
NF-kB is activated and signals survival	Reactome	R-HSA-209560	1	13	0.315758	0.445719
Apoptosis induced DNA fragmentation	Reactome	R-HSA-140342	1	13	0.315758	0.445719
ERBB2 Regulates Cell Motility	Reactome	R-HSA-6785631	1	13	0.315758	0.445719
p75NTR recruits signalling complexes	Reactome	R-HSA-209543	1	13	0.315758	0.445719
PI3K events in ERBB2 signaling	Reactome	R-HSA-1963642	1	13	0.315758	0.445719
Erythropoietin activates RAS	Reactome	R-HSA-9027284	1	13	0.315758	0.445719
Dissolution of Fibrin Clot	Reactome	R-HSA-75205	1	13	0.315758	0.445719
Chk1/Chk2(Cds1) mediated inactivation of Cyclin B:Cdk1 complex	Reactome	R-HSA-75035	1	13	0.315758	0.445719
EPHB-mediated forward signaling	Reactome	R-HSA-3928662	2	41	0.319831	0.449992
Binding and Uptake of Ligands by Scavenger Receptors	Reactome	R-HSA-2173782	2	41	0.319831	0.449992
Bladder cancer	KEGG PATHWAY	hsa05219	2	41	0.319831	0.449992
Homologous recombination	KEGG PATHWAY	hsa03440	2	41	0.319831	0.449992
Inflammation mediated by chemokine and cytokine signaling pathway	PANTHER	P00031	7	201	0.322398	0.453285
Epstein-Barr virus infection	KEGG PATHWAY	hsa05169	7	201	0.322398	0.453285
trans-Golgi Network Vesicle Budding	Reactome	R-HSA-199992	3	72	0.324703	0.455994
Adherens junction	KEGG PATHWAY	hsa04520	3	72	0.324703	0.455994
p53 signaling pathway	KEGG PATHWAY	hsa04115	3	72	0.324703	0.455994
Glucagon-like Peptide-1 (GLP1) regulates insulin secretion	Reactome	R-HSA-381676	2	42	0.329685	0.458434
TNF signaling	Reactome	R-HSA-75893	2	42	0.329685	0.458434
DAG and IP3 signaling	Reactome	R-HSA-1489509	2	42	0.329685	0.458434
Platinum drug resistance	KEGG PATHWAY	hsa01524	3	73	0.332044	0.458434
Ribosome biogenesis in eukaryotes	KEGG PATHWAY	hsa03008	4	105	0.333218	0.458434
CS/DS degradation	Reactome	R-HSA-2024101	1	14	0.334057	0.458434
Mitotic Telophase/Cytokinesis	Reactome	R-HSA-68884	1	14	0.334057	0.458434
GRB2:SOS provides linkage to MAPK signaling for Integrins	Reactome	R-HSA-354194	1	14	0.334057	0.458434
Membrane binding and targetting of GAG proteins	Reactome	R-HSA-174490	1	14	0.334057	0.458434
TP53 Regulates Transcription of Genes Involved in G1 Cell Cycle Arrest	Reactome	R-HSA-6804116	1	14	0.334057	0.458434
Defects in cobalamin (B12) metabolism	Reactome	R-HSA-3296469	1	14	0.334057	0.458434
Synthesis of bile acids and bile salts via 24-hydroxycholesterol	Reactome	R-HSA-193775	1	14	0.334057	0.458434
Synthesis And Processing Of GAG, GAGPOL Polyproteins	Reactome	R-HSA-174495	1	14	0.334057	0.458434
SHC-mediated cascade:FGFR1	Reactome	R-HSA-5654688	1	14	0.334057	0.458434
Import of palmitoyl-CoA into the mitochondrial matrix	Reactome	R-HSA-200425	1	14	0.334057	0.458434
Role of LAT2/NTAL/LAB on calcium mobilization	Reactome	R-HSA-2730905	1	14	0.334057	0.458434
Synthesis of IP2, IP, and Ins in the cytosol	Reactome	R-HSA-1855183	1	14	0.334057	0.458434
AKT phosphorylates targets in the cytosol	Reactome	R-HSA-198323	1	14	0.334057	0.458434
Adenylate cyclase inhibitory pathway	Reactome	R-HSA-170670	1	14	0.334057	0.458434
@@Inositol phosphate metabolism	KEGG PATHWAY	hsa00562	3	74	0.339383	0.463996
Signaling by VEGF	Reactome	R-HSA-194138	4	106	0.339292	0.463996
Cellular response to hypoxia	Reactome	R-HSA-1234174	3	74	0.339383	0.463996
Bacterial invasion of epithelial cells	KEGG PATHWAY	hsa05100	3	74	0.339383	0.463996
Beta2 adrenergic receptor signaling pathway	PANTHER	P04378	2	43	0.339498	0.463996
Metabotropic glutamate receptor group II pathway	PANTHER	P00040	2	43	0.339498	0.463996
Beta1 adrenergic receptor signaling pathway	PANTHER	P04377	2	43	0.339498	0.463996
SUMOylation of RNA binding proteins	Reactome	R-HSA-4570464	2	43	0.339498	0.463996
Voltage gated Potassium channels	Reactome	R-HSA-1296072	2	43	0.339498	0.463996
Vasopressin regulates renal water homeostasis via Aquaporins	Reactome	R-HSA-432040	2	43	0.339498	0.463996
SUMOylation of transcription cofactors	Reactome	R-HSA-3899300	2	43	0.339498	0.463996
@@Pentose phosphate pathway	Reactome	R-HSA-71336	1	15	0.351868	0.470225
Degradation of the extracellular matrix	Reactome	R-HSA-1474228	5	140	0.346665	0.470225
Ubiquitin proteasome pathway	PANTHER	P00060	2	44	0.349266	0.470225
5HT1 type receptor mediated signaling pathway	PANTHER	P04373	2	44	0.349266	0.470225
IGF1R signaling cascade	Reactome	R-HSA-2428924	2	44	0.349266	0.470225
IRS-related events triggered by IGF1R	Reactome	R-HSA-2428928	2	44	0.349266	0.470225
Interleukin-2 family signaling	Reactome	R-HSA-451927	2	44	0.349266	0.470225
Fatty acid degradation	KEGG PATHWAY	hsa00071	2	44	0.349266	0.470225
Carbohydrate digestion and absorption	KEGG PATHWAY	hsa04973	2	44	0.349266	0.470225
Post-translational protein phosphorylation	Reactome	R-HSA-8957275	4	108	0.351449	0.470225
Insulin resistance	KEGG PATHWAY	hsa04931	4	108	0.351449	0.470225
Plasminogen activating cascade	PANTHER	P00050	1	15	0.351868	0.470225
FRS-mediated FGFR3 signaling	Reactome	R-HSA-5654706	1	15	0.351868	0.470225
Fatty acids	Reactome	R-HSA-211935	1	15	0.351868	0.470225
Regulation of innate immune responses to cytosolic DNA	Reactome	R-HSA-3134975	1	15	0.351868	0.470225
IRAK1 recruits IKK complex	Reactome	R-HSA-937039	1	15	0.351868	0.470225
Constitutive Signaling by NOTCH1 HD Domain Mutants	Reactome	R-HSA-2691232	1	15	0.351868	0.470225
Activation of BAD and translocation to mitochondria	Reactome	R-HSA-111447	1	15	0.351868	0.470225
Negative regulation of TCF-dependent signaling by WNT ligand antagonists	Reactome	R-HSA-3772470	1	15	0.351868	0.470225
IRAK1 recruits IKK complex upon TLR7/8 or 9 stimulation	Reactome	R-HSA-975144	1	15	0.351868	0.470225
TRAF6 mediated IRF7 activation in TLR7/8 or 9 signaling	Reactome	R-HSA-975110	1	15	0.351868	0.470225
N-Glycan antennae elongation	Reactome	R-HSA-975577	1	15	0.351868	0.470225
Synthesis of bile acids and bile salts via 27-hydroxycholesterol	Reactome	R-HSA-193807	1	15	0.351868	0.470225
Signaling by NOTCH1 HD Domain Mutants in Cancer	Reactome	R-HSA-2691230	1	15	0.351868	0.470225
Signaling by NTRK3 (TRKC)	Reactome	R-HSA-9034015	1	15	0.351868	0.470225
The NLRP3 inflammasome	Reactome	R-HSA-844456	1	15	0.351868	0.470225
Signaling by NTRK1 (TRKA)	Reactome	R-HSA-187037	3	76	0.35404	0.472708
Cell death signalling via NRAGE, NRIF and NADE	Reactome	R-HSA-204998	3	76	0.35404	0.472708
Recruitment and ATM-mediated phosphorylation of repair and signaling proteins at DNA double strand breaks	Reactome	R-HSA-5693565	3	76	0.35404	0.472708
Muscle contraction	Reactome	R-HSA-397014	7	209	0.356951	0.476489
RNA Polymerase I Promoter Clearance	Reactome	R-HSA-73854	4	109	0.357528	0.476731
HIF-1 signaling pathway	KEGG PATHWAY	hsa04066	4	109	0.357528	0.476731
Ionotropic glutamate receptor pathway	PANTHER	P00037	2	45	0.358985	0.477298
Signaling by Type 1 Insulin-like Growth Factor 1 Receptor (IGF1R)	Reactome	R-HSA-2404192	2	45	0.358985	0.477298
NOTCH1 Intracellular Domain Regulates Transcription	Reactome	R-HSA-2122947	2	45	0.358985	0.477298
Elastic fibre formation	Reactome	R-HSA-1566948	2	45	0.358985	0.477298
Proteasome	KEGG PATHWAY	hsa03050	2	45	0.358985	0.477298
@@dermatan sulfate biosynthesis	BioCyc	PWY-6571	1	16	0.369202	0.477385
Rap1 signaling pathway	KEGG PATHWAY	hsa04015	7	210	0.361298	0.477385
Protein ubiquitination	Reactome	R-HSA-8852135	3	77	0.361355	0.477385
Meiotic synapsis	Reactome	R-HSA-1221632	3	77	0.361355	0.477385
DNA Double Strand Break Response	Reactome	R-HSA-5693606	3	77	0.361355	0.477385
Antiviral mechanism by IFN-stimulated genes	Reactome	R-HSA-1169410	3	77	0.361355	0.477385
Arrhythmogenic right ventricular cardiomyopathy (ARVC)	KEGG PATHWAY	hsa05412	3	77	0.361355	0.477385
RNA Polymerase I Transcription	Reactome	R-HSA-73864	4	110	0.363607	0.477385
Chromosome Maintenance	Reactome	R-HSA-73886	4	110	0.363607	0.477385
p53 pathway feedback loops 2	PANTHER	P04398	2	46	0.368649	0.477385
Insulin receptor signalling cascade	Reactome	R-HSA-74751	2	46	0.368649	0.477385
Phase 0 - rapid depolarisation	Reactome	R-HSA-5576892	2	46	0.368649	0.477385
Regulation of insulin secretion	Reactome	R-HSA-422356	3	78	0.368656	0.477385
superpathway of pyrimidine deoxyribonucleoside salvage	BioCyc	PWY-7200	1	16	0.369202	0.477385
5HT3 type receptor mediated signaling pathway	PANTHER	P04375	1	16	0.369202	0.477385
Chaperone Mediated Autophagy	Reactome	R-HSA-9613829	1	16	0.369202	0.477385
NRIF signals cell death from the nucleus	Reactome	R-HSA-205043	1	16	0.369202	0.477385
Polo-like kinase mediated events	Reactome	R-HSA-156711	1	16	0.369202	0.477385
TRAF6-mediated induction of TAK1 complex within TLR4 complex	Reactome	R-HSA-937072	1	16	0.369202	0.477385
GAB1 signalosome	Reactome	R-HSA-180292	1	16	0.369202	0.477385
Nucleotide-like (purinergic) receptors	Reactome	R-HSA-418038	1	16	0.369202	0.477385
Glycogen storage diseases	Reactome	R-HSA-3229121	1	16	0.369202	0.477385
Assembly Of The HIV Virion	Reactome	R-HSA-175474	1	16	0.369202	0.477385
Glycogen synthesis	Reactome	R-HSA-3322077	1	16	0.369202	0.477385
p75NTR signals via NF-kB	Reactome	R-HSA-193639	1	16	0.369202	0.477385
Caspase activation via Death Receptors in the presence of ligand	Reactome	R-HSA-140534	1	16	0.369202	0.477385
SUMOylation of DNA methylation proteins	Reactome	R-HSA-4655427	1	16	0.369202	0.477385
IRAK2 mediated activation of TAK1 complex upon TLR7/8 or 9 stimulation	Reactome	R-HSA-975163	1	16	0.369202	0.477385
Transcription of E2F targets under negative control by p107 (RBL1) and p130 (RBL2) in complex with HDAC1	Reactome	R-HSA-1362300	1	16	0.369202	0.477385
SHC-mediated cascade:FGFR4	Reactome	R-HSA-5654719	1	16	0.369202	0.477385
L13a-mediated translational silencing of Ceruloplasmin expression	Reactome	R-HSA-156827	4	111	0.369684	0.477905
Tuberculosis	KEGG PATHWAY	hsa05152	6	179	0.37438	0.483872
GTP hydrolysis and joining of the 60S ribosomal subunit	Reactome	R-HSA-72706	4	112	0.375756	0.485547
Transcription regulation by bZIP transcription factor	PANTHER	P00055	2	47	0.378256	0.487834
Interleukin-12 signaling	Reactome	R-HSA-9020591	2	47	0.378256	0.487834
Ether lipid metabolism	KEGG PATHWAY	hsa00565	2	47	0.378256	0.487834
Sphingolipid metabolism	KEGG PATHWAY	hsa00600	2	47	0.378256	0.487834
Regulation of actin cytoskeleton	KEGG PATHWAY	hsa04810	7	214	0.378722	0.488226
@@Glycolysis	PANTHER	P00024	1	17	0.386074	0.490041
FRS-mediated FGFR1 signaling	Reactome	R-HSA-5654693	1	17	0.386074	0.490041
SHC-mediated cascade:FGFR2	Reactome	R-HSA-5654699	1	17	0.386074	0.490041
Synthesis of glycosylphosphatidylinositol (GPI)	Reactome	R-HSA-162710	1	17	0.386074	0.490041
Diseases associated with N-glycosylation of proteins	Reactome	R-HSA-3781860	1	17	0.386074	0.490041
Hyaluronan metabolism	Reactome	R-HSA-2142845	1	17	0.386074	0.490041
Activation of IRF3/IRF7 mediated by TBK1/IKK epsilon	Reactome	R-HSA-936964	1	17	0.386074	0.490041
KSRP (KHSRP) binds and destabilizes mRNA	Reactome	R-HSA-450604	1	17	0.386074	0.490041
FOXO-mediated transcription of cell cycle genes	Reactome	R-HSA-9617828	1	17	0.386074	0.490041
Tie2 Signaling	Reactome	R-HSA-210993	1	17	0.386074	0.490041
Regulation of RUNX1 Expression and Activity	Reactome	R-HSA-8934593	1	17	0.386074	0.490041
RNA Polymerase III Chain Elongation	Reactome	R-HSA-73780	1	17	0.386074	0.490041
Butyrate Response Factor 1 (BRF1) binds and destabilizes mRNA	Reactome	R-HSA-450385	1	17	0.386074	0.490041
Acyl chain remodelling of PI	Reactome	R-HSA-1482922	1	17	0.386074	0.490041
Nitrogen metabolism	KEGG PATHWAY	hsa00910	1	17	0.386074	0.490041
G alpha (z) signalling events	Reactome	R-HSA-418597	2	48	0.3878	0.491611
PPARA activates gene expression	Reactome	R-HSA-1989781	4	114	0.387884	0.491614
Regulation of lipid metabolism by Peroxisome proliferator-activated receptor alpha (PPARalpha)	Reactome	R-HSA-400206	4	115	0.393936	0.49834
@@Signaling by FGFR3 in disease	Reactome	R-HSA-5655332	1	18	0.402494	0.50054
@@TCA cycle	BioCyc	PWY66-398	1	18	0.402494	0.50054
Cross-presentation of soluble exogenous antigens (endosomes)	Reactome	R-HSA-1236978	2	49	0.39728	0.50054
Netrin-1 signaling	Reactome	R-HSA-373752	2	49	0.39728	0.50054
Malaria	KEGG PATHWAY	hsa05144	2	49	0.39728	0.50054
ER-Phagosome pathway	Reactome	R-HSA-1236974	3	82	0.397689	0.50054
Telomere Maintenance	Reactome	R-HSA-157579	3	82	0.397689	0.50054
D-myo-inositol-5-phosphate metabolism	BioCyc	PWY-6367	1	18	0.402494	0.50054
Crosslinking of collagen fibrils	Reactome	R-HSA-2243919	1	18	0.402494	0.50054
Signaling by FGFR3 point mutants in cancer	Reactome	R-HSA-8853338	1	18	0.402494	0.50054
RORA activates gene expression	Reactome	R-HSA-1368082	1	18	0.402494	0.50054
Lewis blood group biosynthesis	Reactome	R-HSA-9037629	1	18	0.402494	0.50054
Activation of SMO	Reactome	R-HSA-5635838	1	18	0.402494	0.50054
ABC transporters in lipid homeostasis	Reactome	R-HSA-1369062	1	18	0.402494	0.50054
Metabolism of Angiotensinogen to Angiotensins	Reactome	R-HSA-2022377	1	18	0.402494	0.50054
Signalling to RAS	Reactome	R-HSA-167044	1	18	0.402494	0.50054
Fatty acid biosynthesis	KEGG PATHWAY	hsa00061	1	18	0.402494	0.50054
Ion channel transport	Reactome	R-HSA-983712	6	185	0.402969	0.501027
Fcgamma receptor (FCGR) dependent phagocytosis	Reactome	R-HSA-2029480	3	83	0.404893	0.503184
Salmonella infection	KEGG PATHWAY	hsa05132	3	83	0.404893	0.503184
Selenoamino acid metabolism	Reactome	R-HSA-2408522	4	117	0.406012	0.503573
Defensins	Reactome	R-HSA-1461973	2	50	0.40669	0.503573
Regulation of ornithine decarboxylase (ODC)	Reactome	R-HSA-350562	2	50	0.40669	0.503573
EPH-ephrin mediated repulsion of cells	Reactome	R-HSA-3928665	2	50	0.40669	0.503573
Neurotransmitter release cycle	Reactome	R-HSA-112310	2	50	0.40669	0.503573
Cholesterol metabolism	KEGG PATHWAY	hsa04979	2	50	0.40669	0.503573
Arginine and proline metabolism	KEGG PATHWAY	hsa00330	2	50	0.40669	0.503573
Endocrine and other factor-regulated calcium reabsorption	KEGG PATHWAY	hsa04961	2	50	0.40669	0.503573
N-Glycan biosynthesis	KEGG PATHWAY	hsa00510	2	50	0.40669	0.503573
Phagosome	KEGG PATHWAY	hsa04145	5	152	0.410237	0.507861
@@DNA replication	PANTHER	P00017	1	19	0.418476	0.50957
PI Metabolism	Reactome	R-HSA-1483255	3	84	0.412071	0.50957
Dopamine receptor mediated signaling pathway	PANTHER	P05912	2	51	0.416028	0.50957
Cargo trafficking to the periciliary membrane	Reactome	R-HSA-5620920	2	51	0.416028	0.50957
Amyotrophic lateral sclerosis (ALS)	KEGG PATHWAY	hsa05014	2	51	0.416028	0.50957
Cap-dependent Translation Initiation	Reactome	R-HSA-72737	4	119	0.41804	0.50957
Eukaryotic Translation Initiation	Reactome	R-HSA-72613	4	119	0.41804	0.50957
Regulation of gene expression in beta cells	Reactome	R-HSA-210745	1	19	0.418476	0.50957
LDL clearance	Reactome	R-HSA-8964038	1	19	0.418476	0.50957
Insertion of tail-anchored proteins into the endoplasmic reticulum membrane	Reactome	R-HSA-9609523	1	19	0.418476	0.50957
Downstream signaling of activated FGFR3	Reactome	R-HSA-5654708	1	19	0.418476	0.50957
Receptor-type tyrosine-protein phosphatases	Reactome	R-HSA-388844	1	19	0.418476	0.50957
FRS-mediated FGFR4 signaling	Reactome	R-HSA-5654712	1	19	0.418476	0.50957
Acyl chain remodelling of PG	Reactome	R-HSA-1482925	1	19	0.418476	0.50957
Regulation of TLR by endogenous ligand	Reactome	R-HSA-5686938	1	19	0.418476	0.50957
Scavenging by Class A Receptors	Reactome	R-HSA-3000480	1	19	0.418476	0.50957
Steroid biosynthesis	KEGG PATHWAY	hsa00100	1	19	0.418476	0.50957
Glycosaminoglycan degradation	KEGG PATHWAY	hsa00531	1	19	0.418476	0.50957
Pantothenate and CoA biosynthesis	KEGG PATHWAY	hsa00770	1	19	0.418476	0.50957
Glucose metabolism	Reactome	R-HSA-70326	3	85	0.419223	0.510273
Aquaporin-mediated transport	Reactome	R-HSA-445717	2	52	0.425292	0.517243
Meiotic recombination	Reactome	R-HSA-912446	3	86	0.426345	0.51779
Insulin secretion	KEGG PATHWAY	hsa04911	3	86	0.426345	0.51779
Deubiquitination	Reactome	R-HSA-5688426	9	296	0.429306	0.521282
Mitochondrial translation elongation	Reactome	R-HSA-5389840	3	87	0.433436	0.521357
Platelet homeostasis	Reactome	R-HSA-418346	3	87	0.433436	0.521357
Mitochondrial translation initiation	Reactome	R-HSA-5368286	3	87	0.433436	0.521357
Nef-mediates down modulation of cell surface receptors by recruiting them to clathrin adapters	Reactome	R-HSA-164938	1	20	0.43403	0.521357
TICAM1, RIP1-mediated IKK complex recruitment	Reactome	R-HSA-168927	1	20	0.43403	0.521357
Signal transduction by L1	Reactome	R-HSA-445144	1	20	0.43403	0.521357
Synthesis, secretion, and inactivation of Glucagon-like Peptide-1 (GLP-1)	Reactome	R-HSA-381771	1	20	0.43403	0.521357
NOTCH4 Intracellular Domain Regulates Transcription	Reactome	R-HSA-9013695	1	20	0.43403	0.521357
FRS-mediated FGFR2 signaling	Reactome	R-HSA-5654700	1	20	0.43403	0.521357
Inflammasomes	Reactome	R-HSA-622312	1	20	0.43403	0.521357
Metabolism of cofactors	Reactome	R-HSA-8978934	1	20	0.43403	0.521357
TP53 regulates transcription of additional cell cycle genes whose exact role in the p53 pathway remain uncertain	Reactome	R-HSA-6804115	1	20	0.43403	0.521357
Glycosaminoglycan biosynthesis - chondroitin sulfate / dermatan sulfate	KEGG PATHWAY	hsa00532	1	20	0.43403	0.521357
Synthesis of PIPs at the plasma membrane	Reactome	R-HSA-1660499	2	53	0.434479	0.521357
Gap junction	KEGG PATHWAY	hsa04540	3	88	0.440494	0.528155
Rab regulation of trafficking	Reactome	R-HSA-9007101	4	123	0.441915	0.529647
Oxytocin receptor mediated signaling pathway	PANTHER	P04391	2	54	0.443585	0.530803
tRNA processing in the nucleus	Reactome	R-HSA-6784531	2	54	0.443585	0.530803
Golgi Associated Vesicle Biogenesis	Reactome	R-HSA-432722	2	54	0.443585	0.530803
@@chondroitin sulfate biosynthesis	BioCyc	PWY-6569	1	21	0.449169	0.53209
Peptide hormone metabolism	Reactome	R-HSA-2980736	3	89	0.447519	0.53209
Transcriptional regulation of granulopoiesis	Reactome	R-HSA-9616222	3	89	0.447519	0.53209
Oxidative Stress Induced Senescence	Reactome	R-HSA-2559580	4	124	0.447839	0.53209
p53 pathway by glucose deprivation	PANTHER	P04397	1	21	0.449169	0.53209
Regulation of FZD by ubiquitination	Reactome	R-HSA-4641263	1	21	0.449169	0.53209
Cellular hexose transport	Reactome	R-HSA-189200	1	21	0.449169	0.53209
Synaptic adhesion-like molecules	Reactome	R-HSA-8849932	1	21	0.449169	0.53209
Cobalamin (Cbl, vitamin B12) transport and metabolism	Reactome	R-HSA-196741	1	21	0.449169	0.53209
Arginine biosynthesis	KEGG PATHWAY	hsa00220	1	21	0.449169	0.53209
purine nucleotides de novo biosynthesis	BioCyc	PWY-841	2	55	0.452609	0.534902
superpathway of purine nucleotide salvage	BioCyc	PWY66-409	2	55	0.452609	0.534902
Signaling by PDGF	Reactome	R-HSA-186797	2	55	0.452609	0.534902
Transcriptional activation of mitochondrial biogenesis	Reactome	R-HSA-2151201	2	55	0.452609	0.534902
Regulation of lipolysis in adipocytes	KEGG PATHWAY	hsa04923	2	55	0.452609	0.534902
Hypertrophic cardiomyopathy (HCM)	KEGG PATHWAY	hsa05410	3	90	0.454507	0.53704
Opioid Signalling	Reactome	R-HSA-111885	3	91	0.461459	0.542182
PCP/CE pathway	Reactome	R-HSA-4086400	3	91	0.461459	0.542182
Rheumatoid arthritis	KEGG PATHWAY	hsa05323	3	91	0.461459	0.542182
Thyrotropin-releasing hormone receptor signaling pathway	PANTHER	P04394	2	56	0.461549	0.542182
adenosine ribonucleotides de novo biosynthesis	BioCyc	PWY-7219	1	22	0.463904	0.542182
Digestion	Reactome	R-HSA-8935690	1	22	0.463904	0.542182
Intrinsic Pathway of Fibrin Clot Formation	Reactome	R-HSA-140837	1	22	0.463904	0.542182
RA biosynthesis pathway	Reactome	R-HSA-5365859	1	22	0.463904	0.542182
Common Pathway of Fibrin Clot Formation	Reactome	R-HSA-140875	1	22	0.463904	0.542182
HS-GAG degradation	Reactome	R-HSA-2024096	1	22	0.463904	0.542182
Initial triggering of complement	Reactome	R-HSA-166663	1	22	0.463904	0.542182
Citric acid cycle (TCA cycle)	Reactome	R-HSA-71403	1	22	0.463904	0.542182
Transcriptional regulation of pluripotent stem cells	Reactome	R-HSA-452723	1	22	0.463904	0.542182
Blood group systems biosynthesis	Reactome	R-HSA-9033658	1	22	0.463904	0.542182
ERK/MAPK targets	Reactome	R-HSA-198753	1	22	0.463904	0.542182
Hepatitis B	KEGG PATHWAY	hsa05161	5	163	0.467721	0.546537
@@Pyrimidine metabolism	KEGG PATHWAY	hsa00240	2	57	0.470403	0.5485
Signaling by NOTCH1 PEST Domain Mutants in Cancer	Reactome	R-HSA-2644602	2	57	0.470403	0.5485
Signaling by NOTCH1 in Cancer	Reactome	R-HSA-2644603	2	57	0.470403	0.5485
Constitutive Signaling by NOTCH1 PEST Domain Mutants	Reactome	R-HSA-2644606	2	57	0.470403	0.5485
Signaling by NOTCH1 HD+PEST Domain Mutants in Cancer	Reactome	R-HSA-2894858	2	57	0.470403	0.5485
Constitutive Signaling by NOTCH1 HD+PEST Domain Mutants	Reactome	R-HSA-2894862	2	57	0.470403	0.5485
Ion transport by P-type ATPases	Reactome	R-HSA-936837	2	57	0.470403	0.5485
superpathway of methionine degradation	BioCyc	PWY-5328	1	23	0.478244	0.552187
fatty acid beta-oxidation	BioCyc	FAO-PWY	1	23	0.478244	0.552187
Alpha adrenergic receptor signaling pathway	PANTHER	P00002	1	23	0.478244	0.552187
Synthesis of bile acids and bile salts via 7alpha-hydroxycholesterol	Reactome	R-HSA-193368	1	23	0.478244	0.552187
Downregulation of SMAD2/3:SMAD4 transcriptional activity	Reactome	R-HSA-2173795	1	23	0.478244	0.552187
Acyl chain remodelling of PS	Reactome	R-HSA-1482801	1	23	0.478244	0.552187
Peroxisomal lipid metabolism	Reactome	R-HSA-390918	1	23	0.478244	0.552187
RHO GTPases activate PAKs	Reactome	R-HSA-5627123	1	23	0.478244	0.552187
Downstream signaling of activated FGFR4	Reactome	R-HSA-5654716	1	23	0.478244	0.552187
Abortive elongation of HIV-1 transcript in the absence of Tat	Reactome	R-HSA-167242	1	23	0.478244	0.552187
Incretin synthesis, secretion, and inactivation	Reactome	R-HSA-400508	1	23	0.478244	0.552187
Nucleotide salvage	Reactome	R-HSA-8956321	1	23	0.478244	0.552187
Proximal tubule bicarbonate reclamation	KEGG PATHWAY	hsa04964	1	23	0.478244	0.552187
@@TGF-beta signaling pathway	KEGG PATHWAY	hsa04350	3	94	0.482075	0.556077
HDACs deacetylate histones	Reactome	R-HSA-3214815	3	94	0.482075	0.556077
Mitochondrial biogenesis	Reactome	R-HSA-1592230	3	94	0.482075	0.556077
Purine metabolism	KEGG PATHWAY	hsa00230	4	130	0.482932	0.556959
Kinesins	Reactome	R-HSA-983189	2	59	0.487844	0.561871
VEGF signaling pathway	KEGG PATHWAY	hsa04370	2	59	0.487844	0.561871
@@Cholesterol biosynthesis	Reactome	R-HSA-191273	1	24	0.492202	0.562476
Natural killer cell mediated cytotoxicity	KEGG PATHWAY	hsa04650	4	131	0.488697	0.562476
superpathway of cholesterol biosynthesis	BioCyc	PWY66-5	1	24	0.492202	0.562476
D-myo-inositol (1,4,5)-trisphosphate biosynthesis	BioCyc	PWY-6351	1	24	0.492202	0.562476
Metabotropic glutamate receptor group I pathway	PANTHER	P00041	1	24	0.492202	0.562476
Histamine H2 receptor mediated signaling pathway	PANTHER	P04386	1	24	0.492202	0.562476
RHO GTPases Activate NADPH Oxidases	Reactome	R-HSA-5668599	1	24	0.492202	0.562476
activated TAK1 mediates p38 MAPK activation	Reactome	R-HSA-450302	1	24	0.492202	0.562476
Downstream signaling of activated FGFR1	Reactome	R-HSA-5654687	1	24	0.492202	0.562476
Signaling by Erythropoietin	Reactome	R-HSA-9006335	1	24	0.492202	0.562476
ADP signalling through P2Y purinoceptor 1	Reactome	R-HSA-418592	1	24	0.492202	0.562476
Cytosolic tRNA aminoacylation	Reactome	R-HSA-379716	1	24	0.492202	0.562476
Downstream signaling of activated FGFR2	Reactome	R-HSA-5654696	1	24	0.492202	0.562476
IKK complex recruitment mediated by RIP1	Reactome	R-HSA-937041	1	24	0.492202	0.562476
Factors involved in megakaryocyte development and platelet production	Reactome	R-HSA-983231	5	168	0.493295	0.563618
RUNX1 regulates genes involved in megakaryocyte differentiation and platelet function	Reactome	R-HSA-8936459	3	96	0.495608	0.566125
Signaling by RAS mutants	Reactome	R-HSA-6802949	2	60	0.496429	0.566125
rRNA modification in the nucleus and cytosol	Reactome	R-HSA-6790901	2	60	0.496429	0.566125
Assembly of collagen fibrils and other multimeric structures	Reactome	R-HSA-2022090	2	60	0.496429	0.566125
Long-term depression	KEGG PATHWAY	hsa04730	2	60	0.496429	0.566125
p75 NTR receptor-mediated signalling	Reactome	R-HSA-193704	3	97	0.502308	0.572179
Signaling by NTRKs	Reactome	R-HSA-166520	3	97	0.502308	0.572179
B cell activation	PANTHER	P00010	2	61	0.504922	0.573319
Nuclear Events (kinase and transcription factor activation)	Reactome	R-HSA-198725	1	25	0.505786	0.573319
G beta:gamma signalling through PI3Kgamma	Reactome	R-HSA-392451	1	25	0.505786	0.573319
G alpha (s) signalling events	Reactome	R-HSA-418555	15	536	0.508092	0.575825
@@VEGF signaling pathway	PANTHER	P00056	2	62	0.51332	0.580875
Cytosolic sensors of pathogen-associated DNA	Reactome	R-HSA-1834949	2	62	0.51332	0.580875
Potassium Channels	Reactome	R-HSA-1296071	3	99	0.515569	0.582492
Phosphatidylinositol signaling system	KEGG PATHWAY	hsa04070	3	99	0.515569	0.582492
Resolution of D-loop Structures through Synthesis-Dependent Strand Annealing (SDSA)	Reactome	R-HSA-5693554	1	26	0.519007	0.582492
N-glycan antennae elongation in the medial/trans-Golgi	Reactome	R-HSA-975576	1	26	0.519007	0.582492
Interleukin receptor SHC signaling	Reactome	R-HSA-912526	1	26	0.519007	0.582492
The role of Nef in HIV-1 replication and disease pathogenesis	Reactome	R-HSA-164952	1	26	0.519007	0.582492
Caspase activation via extrinsic apoptotic signalling pathway	Reactome	R-HSA-5357769	1	26	0.519007	0.582492
FGFR2 alternative splicing	Reactome	R-HSA-6803529	1	26	0.519007	0.582492
Integrin alphaIIb beta3 signaling	Reactome	R-HSA-354192	1	26	0.519007	0.582492
RNA Polymerase III Transcription Initiation From Type 2 Promoter	Reactome	R-HSA-76066	1	26	0.519007	0.582492
DARPP-32 events	Reactome	R-HSA-180024	1	26	0.519007	0.582492
Digestion and absorption	Reactome	R-HSA-8963743	1	26	0.519007	0.582492
Insulin receptor recycling	Reactome	R-HSA-77387	1	26	0.519007	0.582492
Integrin signaling	Reactome	R-HSA-9006921	1	26	0.519007	0.582492
AGE-RAGE signaling pathway in diabetic complications	KEGG PATHWAY	hsa04933	3	100	0.522128	0.585449
@@RNA Polymerase III Transcription Initiation From Type 1 Promoter	Reactome	R-HSA-76061	1	27	0.531875	0.592076
@@RNA Polymerase III Transcription Initiation From Type 3 Promoter	Reactome	R-HSA-76071	1	27	0.531875	0.592076
Glutamate binding, activation of AMPA receptors and synaptic plasticity	Reactome	R-HSA-399721	1	27	0.531875	0.592076
Effects of PIP2 hydrolysis	Reactome	R-HSA-114508	1	27	0.531875	0.592076
Insulin processing	Reactome	R-HSA-264876	1	27	0.531875	0.592076
Downstream signal transduction	Reactome	R-HSA-186763	1	27	0.531875	0.592076
Phase 2 - plateau phase	Reactome	R-HSA-5576893	1	27	0.531875	0.592076
Trafficking of AMPA receptors	Reactome	R-HSA-399719	1	27	0.531875	0.592076
Collecting duct acid secretion	KEGG PATHWAY	hsa04966	1	27	0.531875	0.592076
Keratinization	Reactome	R-HSA-6805567	6	213	0.533026	0.593138
Inflammatory bowel disease (IBD)	KEGG PATHWAY	hsa05321	2	65	0.537944	0.597948
tRNA processing	Reactome	R-HSA-72306	3	103	0.541508	0.601687
Interferon-gamma signaling pathway	PANTHER	P00035	1	28	0.544399	0.601788
De novo purine biosynthesis	PANTHER	P02738	1	28	0.544399	0.601788
Processing of Capped Intronless Pre-mRNA	Reactome	R-HSA-75067	1	28	0.544399	0.601788
Adrenaline,noradrenaline inhibits insulin secretion	Reactome	R-HSA-400042	1	28	0.544399	0.601788
NEP/NS2 Interacts with the Cellular Export Machinery	Reactome	R-HSA-168333	1	28	0.544399	0.601788
Synthesis of IP3 and IP4 in the cytosol	Reactome	R-HSA-1855204	1	28	0.544399	0.601788
Plasma lipoprotein remodeling	Reactome	R-HSA-8963899	1	28	0.544399	0.601788
SUMOylation of chromatin organization proteins	Reactome	R-HSA-4551638	2	66	0.545959	0.60307
C-type lectin receptor signaling pathway	KEGG PATHWAY	hsa04625	3	104	0.547866	0.605065
RNA Polymerase II Transcription Termination	Reactome	R-HSA-73856	2	67	0.553876	0.610442
NoRC negatively regulates rRNA expression	Reactome	R-HSA-427413	3	105	0.554172	0.610442
Insulin/IGF pathway-mitogen activated protein kinase kinase/MAP kinase cascade	PANTHER	P00032	1	29	0.556588	0.610442
Budding and maturation of HIV virion	Reactome	R-HSA-162588	1	29	0.556588	0.610442
FOXO-mediated transcription of oxidative stress, metabolic and neuronal genes	Reactome	R-HSA-9615017	1	29	0.556588	0.610442
Myogenesis	Reactome	R-HSA-525793	1	29	0.556588	0.610442
Surfactant metabolism	Reactome	R-HSA-5683826	1	29	0.556588	0.610442
Tight junction interactions	Reactome	R-HSA-420029	1	29	0.556588	0.610442
Organelle biogenesis and maintenance	Reactome	R-HSA-1852241	8	294	0.559874	0.613934
Beta-catenin independent WNT signaling	Reactome	R-HSA-3858494	4	144	0.560939	0.614766
COPII-mediated vesicle transport	Reactome	R-HSA-204005	2	68	0.561694	0.615033
Glycolysis / Gluconeogenesis	KEGG PATHWAY	hsa00010	2	68	0.561694	0.615033
Transport of inorganic cations/anions and amino acids/oligopeptides	Reactome	R-HSA-425393	3	107	0.566626	0.61883
General transcription regulation	PANTHER	P00023	1	30	0.568452	0.61883
FCERI mediated Ca+2 mobilization	Reactome	R-HSA-2871809	1	30	0.568452	0.61883
TNFR1-induced NFkappaB signaling pathway	Reactome	R-HSA-5357956	1	30	0.568452	0.61883
MET activates PTK2 signaling	Reactome	R-HSA-8874081	1	30	0.568452	0.61883
Activation of BH3-only proteins	Reactome	R-HSA-114452	1	30	0.568452	0.61883
Signalling to ERKs	Reactome	R-HSA-187687	1	30	0.568452	0.61883
Synthesis of active ubiquitin: roles of E1 and E2 enzymes	Reactome	R-HSA-8866652	1	30	0.568452	0.61883
Citrate cycle (TCA cycle)	KEGG PATHWAY	hsa00020	1	30	0.568452	0.61883
Negative epigenetic regulation of rRNA expression	Reactome	R-HSA-5250941	3	108	0.572772	0.622857
Stimuli-sensing channels	Reactome	R-HSA-2672351	3	108	0.572772	0.622857
Platelet activation, signaling and aggregation	Reactome	R-HSA-76002	7	260	0.57347	0.623504
Extracellular matrix organization	Reactome	R-HSA-1474244	8	298	0.574776	0.624735
Olfactory transduction	KEGG PATHWAY	hsa04740	12	448	0.57481	0.624735
Ras Pathway	PANTHER	P04393	2	70	0.577035	0.626077
MicroRNAs in cancer	KEGG PATHWAY	hsa05206	8	299	0.578465	0.626077
5HT4 type receptor mediated signaling pathway	PANTHER	P04376	1	31	0.579998	0.626077
Cristae formation	Reactome	R-HSA-8949613	1	31	0.579998	0.626077
Thrombin signalling through proteinase activated receptors (PARs)	Reactome	R-HSA-456926	1	31	0.579998	0.626077
Antigen activates B Cell Receptor (BCR) leading to generation of second messengers	Reactome	R-HSA-983695	1	31	0.579998	0.626077
SUMOylation of SUMOylation proteins	Reactome	R-HSA-4085377	1	31	0.579998	0.626077
Signal amplification	Reactome	R-HSA-392518	1	31	0.579998	0.626077
Rev-mediated nuclear export of HIV RNA	Reactome	R-HSA-165054	1	31	0.579998	0.626077
RNA polymerase	KEGG PATHWAY	hsa03020	1	31	0.579998	0.626077
Galactose metabolism	KEGG PATHWAY	hsa00052	1	31	0.579998	0.626077
Kaposi sarcoma-associated herpesvirus infection	KEGG PATHWAY	hsa05167	5	186	0.580986	0.62692
Senescence-Associated Secretory Phenotype (SASP)	Reactome	R-HSA-2559582	3	110	0.5849	0.631029
Human cytomegalovirus infection	KEGG PATHWAY	hsa05163	6	225	0.585123	0.631157
Estrogen-dependent gene expression	Reactome	R-HSA-9018519	4	149	0.587207	0.633291
@@Signaling by FGFR1 in disease	Reactome	R-HSA-5655302	1	32	0.591235	0.635359
SMAD2/SMAD3:SMAD4 heterotrimer regulates transcription	Reactome	R-HSA-2173796	1	32	0.591235	0.635359
Regulation of TNFR1 signaling	Reactome	R-HSA-5357905	1	32	0.591235	0.635359
Activation of kainate receptors upon glutamate binding	Reactome	R-HSA-451326	1	32	0.591235	0.635359
Endosomal Sorting Complex Required For Transport (ESCRT)	Reactome	R-HSA-917729	1	32	0.591235	0.635359
G-protein beta:gamma signalling	Reactome	R-HSA-397795	1	32	0.591235	0.635359
AURKA Activation by TPX2	Reactome	R-HSA-8854518	2	72	0.591978	0.63593
GPCR ligand binding	Reactome	R-HSA-500792	12	454	0.592793	0.636692
TNF signaling pathway	KEGG PATHWAY	hsa04668	3	112	0.596805	0.640831
Enkephalin release	PANTHER	P05913	1	33	0.602173	0.644008
Synthesis of bile acids and bile salts	Reactome	R-HSA-192105	1	33	0.602173	0.644008
Sialic acid metabolism	Reactome	R-HSA-4085001	1	33	0.602173	0.644008
Nucleobase catabolism	Reactome	R-HSA-8956319	1	33	0.602173	0.644008
Interactions of Rev with host cellular proteins	Reactome	R-HSA-177243	1	33	0.602173	0.644008
Inactivation, recovery and regulation of the phototransduction cascade	Reactome	R-HSA-2514859	1	33	0.602173	0.644008
RNA polymerase II transcribes snRNA genes	Reactome	R-HSA-6807505	2	74	0.606524	0.648086
Thyroid hormone synthesis	KEGG PATHWAY	hsa04918	2	74	0.606524	0.648086
Thermogenesis	KEGG PATHWAY	hsa04714	6	231	0.61002	0.651705
@@Huntington disease	KEGG PATHWAY	hsa05016	5	193	0.612816	0.65284
p38 MAPK pathway	PANTHER	P05918	1	34	0.612817	0.65284
The phototransduction cascade	Reactome	R-HSA-2514856	1	34	0.612817	0.65284
Hepatitis C	KEGG PATHWAY	hsa05160	4	155	0.617482	0.657461
ERCC6 (CSB) and EHMT2 (G9a) positively regulate rRNA expression	Reactome	R-HSA-427389	2	76	0.620673	0.660507
Angiotensin II-stimulated signaling through G proteins and beta-arrestin	PANTHER	P05911	1	35	0.623178	0.661886
RNA Polymerase III Transcription Initiation	Reactome	R-HSA-76046	1	35	0.623178	0.661886
GPVI-mediated activation cascade	Reactome	R-HSA-114604	1	35	0.623178	0.661886
RHO GTPases Activate WASPs and WAVEs	Reactome	R-HSA-5663213	1	35	0.623178	0.661886
Prion diseases	KEGG PATHWAY	hsa05020	1	35	0.623178	0.661886
Post NMDA receptor activation events	Reactome	R-HSA-438064	2	77	0.627598	0.666111
Heterotrimeric G-protein signaling pathway-Gq alpha and Go alpha mediated pathway	PANTHER	P00027	3	118	0.63116	0.669773
ROS and RNS production in phagocytes	Reactome	R-HSA-1222556	1	36	0.633261	0.670348
Striated Muscle Contraction	Reactome	R-HSA-390522	1	36	0.633261	0.670348
Metabolic disorders of biological oxidation enzymes	Reactome	R-HSA-5579029	1	36	0.633261	0.670348
PI3K Cascade	Reactome	R-HSA-109704	1	36	0.633261	0.670348
Signaling by high-kinase activity BRAF mutants	Reactome	R-HSA-6802948	1	36	0.633261	0.670348
Starch and sucrose metabolism	KEGG PATHWAY	hsa00500	1	36	0.633261	0.670348
Tyrosine metabolism	KEGG PATHWAY	hsa00350	1	36	0.633261	0.670348
Biosynthesis of the N-glycan precursor (dolichol lipid-linked oligosaccharide, LLO) and transfer to a nascent protein	Reactome	R-HSA-446193	2	78	0.634425	0.671462
Olfactory Signaling Pathway	Reactome	R-HSA-381753	10	393	0.638203	0.675342
NS1 Mediated Effects on Host Pathways	Reactome	R-HSA-168276	1	37	0.643075	0.67835
Triglyceride metabolism	Reactome	R-HSA-8979227	1	37	0.643075	0.67835
Metalloprotease DUBs	Reactome	R-HSA-5689901	1	37	0.643075	0.67835
Aldosterone-regulated sodium reabsorption	KEGG PATHWAY	hsa04960	1	37	0.643075	0.67835
Cilium Assembly	Reactome	R-HSA-5617833	5	200	0.64319	0.678353
Viral carcinogenesis	KEGG PATHWAY	hsa05203	5	201	0.647405	0.682361
G alpha (12/13) signalling events	Reactome	R-HSA-416482	2	80	0.647783	0.682361
DNA Damage/Telomere Stress Induced Senescence	Reactome	R-HSA-2559586	2	80	0.647783	0.682361
tRNA charging	BioCyc	TRNA-CHARGING-PWY	1	38	0.652626	0.68626
Molecules associated with elastic fibres	Reactome	R-HSA-2129379	1	38	0.652626	0.68626
Platelet Aggregation (Plug Formation)	Reactome	R-HSA-76009	1	38	0.652626	0.68626
Allograft rejection	KEGG PATHWAY	hsa05330	1	38	0.652626	0.68626
@@Signaling by FGFR2 in disease	Reactome	R-HSA-5655253	1	39	0.661922	0.693491
RET signaling	Reactome	R-HSA-8853659	1	39	0.661922	0.693491
Gamma carboxylation, hypusine formation and arylsulfatase activation	Reactome	R-HSA-163841	1	39	0.661922	0.693491
GABA B receptor activation	Reactome	R-HSA-977444	1	39	0.661922	0.693491
Formation of Fibrin Clot (Clotting Cascade)	Reactome	R-HSA-140877	1	39	0.661922	0.693491
Host Interactions with Influenza Factors	Reactome	R-HSA-168253	1	39	0.661922	0.693491
Activation of GABAB receptors	Reactome	R-HSA-991365	1	39	0.661922	0.693491
Pyruvate metabolism	KEGG PATHWAY	hsa00620	1	39	0.661922	0.693491
Transcriptional regulation of white adipocyte differentiation	Reactome	R-HSA-381340	2	83	0.66709	0.698663
Fanconi Anemia Pathway	Reactome	R-HSA-6783310	1	40	0.670969	0.701505
Smooth Muscle Contraction	Reactome	R-HSA-445355	1	40	0.670969	0.701505
Glycine, serine and threonine metabolism	KEGG PATHWAY	hsa00260	1	40	0.670969	0.701505
SLC-mediated transmembrane transport	Reactome	R-HSA-425407	6	249	0.679444	0.708741
Histamine H1 receptor mediated signaling pathway	PANTHER	P04385	1	41	0.679775	0.708741
Sphingolipid de novo biosynthesis	Reactome	R-HSA-1660661	1	41	0.679775	0.708741
Graft-versus-host disease	KEGG PATHWAY	hsa05332	1	41	0.679775	0.708741
tRNA Aminoacylation	Reactome	R-HSA-379724	1	42	0.688345	0.71594
tRNA modification in the nucleus and cytosol	Reactome	R-HSA-6782315	1	42	0.688345	0.71594
NCAM1 interactions	Reactome	R-HSA-419037	1	42	0.688345	0.71594
Bile acid and bile salt metabolism	Reactome	R-HSA-194068	1	42	0.688345	0.71594
Tryptophan metabolism	KEGG PATHWAY	hsa00380	1	42	0.688345	0.71594
Alzheimer disease	KEGG PATHWAY	hsa05010	4	171	0.691117	0.718699
Disorders of transmembrane transporters	Reactome	R-HSA-5619115	4	172	0.695365	0.722742
Transport of vitamins, nucleosides, and related molecules	Reactome	R-HSA-425397	1	43	0.696686	0.722742
Signaling by Retinoic Acid	Reactome	R-HSA-5362517	1	43	0.696686	0.722742
Type I diabetes mellitus	KEGG PATHWAY	hsa04940	1	43	0.696686	0.722742
G alpha (q) signalling events	Reactome	R-HSA-416476	5	214	0.699288	0.725067
@@Base Excision Repair	Reactome	R-HSA-73884	2	89	0.703128	0.728547
Collagen formation	Reactome	R-HSA-1474290	2	89	0.703128	0.728547
Activation of NMDA receptors and postsynaptic events	Reactome	R-HSA-442755	2	89	0.703128	0.728547
Transcriptional activity of SMAD2/SMAD3:SMAD4 heterotrimer	Reactome	R-HSA-2173793	1	44	0.704804	0.729279
Vasopressin-regulated water reabsorption	KEGG PATHWAY	hsa04962	1	44	0.704804	0.729279
Gene Silencing by RNA	Reactome	R-HSA-211000	3	133	0.707902	0.732358
RNA Polymerase I Promoter Escape	Reactome	R-HSA-73772	2	90	0.708809	0.733171
superpathway of tryptophan utilization	BioCyc	PWY66-401	1	45	0.712704	0.736694
Ub-specific processing proteases	Reactome	R-HSA-5689880	5	219	0.717775	0.741553
Th1 and Th2 cell differentiation	KEGG PATHWAY	hsa04658	2	92	0.719896	0.742856
NOD-like receptor signaling pathway	KEGG PATHWAY	hsa04621	4	178	0.719978	0.742856
TBC/RABGAPs	Reactome	R-HSA-8854214	1	46	0.720394	0.742856
Recycling pathway of L1	Reactome	R-HSA-437239	1	46	0.720394	0.742856
Nicotinic acetylcholine receptor signaling pathway	PANTHER	P00044	2	93	0.725306	0.747793
Signaling by moderate kinase activity BRAF mutants	Reactome	R-HSA-6802946	1	47	0.727878	0.749674
Paradoxical activation of RAF signaling by kinase inactive BRAF	Reactome	R-HSA-6802955	1	47	0.727878	0.749674
Chaperonin-mediated protein folding	Reactome	R-HSA-390466	2	94	0.730626	0.752247
@@Notch signaling pathway	KEGG PATHWAY	hsa04330	1	48	0.735162	0.755625
Amino sugar and nucleotide sugar metabolism	KEGG PATHWAY	hsa00520	1	48	0.735162	0.755625
Circadian entrainment	KEGG PATHWAY	hsa04713	2	97	0.746064	0.766046
snRNP Assembly	Reactome	R-HSA-191859	1	50	0.74915	0.767774
Intrinsic Pathway for Apoptosis	Reactome	R-HSA-109606	1	50	0.74915	0.767774
HDMs demethylate histones	Reactome	R-HSA-3214842	1	50	0.74915	0.767774
Metabolism of non-coding RNA	Reactome	R-HSA-194441	1	50	0.74915	0.767774
Vibrio cholerae infection	KEGG PATHWAY	hsa05110	1	50	0.74915	0.767774
Formation of the ternary complex, and subsequently, the 43S complex	Reactome	R-HSA-72695	1	51	0.755865	0.774194
COPI-dependent Golgi-to-ER retrograde traffic	Reactome	R-HSA-6811434	2	99	0.755929	0.774194
Protein folding	Reactome	R-HSA-391251	2	100	0.760736	0.778852
NF-kappa B signaling pathway	KEGG PATHWAY	hsa04064	2	100	0.760736	0.778852
Autoimmune thyroid disease	KEGG PATHWAY	hsa05320	1	53	0.768761	0.786265
@@Fanconi anemia pathway	KEGG PATHWAY	hsa03460	1	54	0.774951	0.79179
Chagas disease (American trypanosomiasis)	KEGG PATHWAY	hsa05142	2	103	0.774668	0.79179
Muscarinic acetylcholine receptor 2 and 4 signaling pathway	PANTHER	P00043	1	54	0.774951	0.79179
Pyruvate metabolism and Citric Acid (TCA) cycle	Reactome	R-HSA-71406	1	54	0.774951	0.79179
Interferon Signaling	Reactome	R-HSA-913531	4	194	0.778331	0.795108
Positive epigenetic regulation of rRNA expression	Reactome	R-HSA-5250913	2	104	0.779152	0.795676
Toll-like receptor signaling pathway	KEGG PATHWAY	hsa04620	2	104	0.779152	0.795676
@@Muscarinic acetylcholine receptor 1 and 3 signaling pathway	PANTHER	P00042	1	55	0.780976	0.796998
Pathogenic Escherichia coli infection	KEGG PATHWAY	hsa05130	1	55	0.780976	0.796998
Ion homeostasis	Reactome	R-HSA-5578775	1	56	0.78684	0.802302
@@Signaling by FGFR in disease	Reactome	R-HSA-1226099	1	57	0.792547	0.807301
mRNA 3'-end processing	Reactome	R-HSA-72187	1	58	0.798101	0.812271
Translation initiation complex formation	Reactome	R-HSA-72649	1	58	0.798101	0.812271
Ribosomal scanning and start codon recognition	Reactome	R-HSA-72702	1	58	0.798101	0.812271
Amyloid fiber formation	Reactome	R-HSA-977225	2	109	0.800415	0.81435
Pre-NOTCH Expression and Processing	Reactome	R-HSA-1912422	2	109	0.800415	0.81435
Activation of the mRNA upon binding of the cap-binding complex and eIFs, and subsequent binding to 43S	Reactome	R-HSA-72662	1	59	0.803507	0.816806
NRAGE signals death through JNK	Reactome	R-HSA-193648	1	59	0.803507	0.816806
Viral myocarditis	KEGG PATHWAY	hsa05416	1	60	0.808768	0.821322
Leukocyte transendothelial migration	KEGG PATHWAY	hsa04670	2	112	0.812283	0.824752
Ca2+ pathway	Reactome	R-HSA-4086398	1	61	0.813888	0.825268
Synthesis of substrates in N-glycan biosythesis	Reactome	R-HSA-446219	1	63	0.823721	0.834536
Cytosolic DNA-sensing pathway	KEGG PATHWAY	hsa04623	1	63	0.823721	0.834536
Integrin signalling pathway	PANTHER	P00034	3	166	0.83282	0.843547
Aminoacyl-tRNA biosynthesis	KEGG PATHWAY	hsa00970	1	66	0.837507	0.847219
Amphetamine addiction	KEGG PATHWAY	hsa05031	1	68	0.846093	0.85533
Loss of Nlp from mitotic centrosomes	Reactome	R-HSA-380259	1	69	0.850215	0.858775
Nonhomologous End-Joining (NHEJ)	Reactome	R-HSA-5693571	1	69	0.850215	0.858775
Loss of proteins required for interphase microtubule organization from the centrosome	Reactome	R-HSA-380284	1	69	0.850215	0.858775
Renin secretion	KEGG PATHWAY	hsa04924	1	69	0.850215	0.858775
RIG-I-like receptor signaling pathway	KEGG PATHWAY	hsa04622	1	70	0.854226	0.862683
Transport of Mature mRNA derived from an Intron-Containing Transcript	Reactome	R-HSA-159236	1	72	0.86193	0.869733
Platelet degranulation	Reactome	R-HSA-114608	2	128	0.865508	0.872879
PRC2 methylates histones and DNA	Reactome	R-HSA-212300	1	73	0.865628	0.872879
Condensation of Prophase Chromosomes	Reactome	R-HSA-2299718	1	73	0.865628	0.872879
Formation of the cornified envelope	Reactome	R-HSA-6809371	2	129	0.868325	0.875452
Deposition of new CENPA-containing nucleosomes at the centromere	Reactome	R-HSA-606279	1	74	0.869227	0.875921
Nucleosome assembly	Reactome	R-HSA-774815	1	74	0.869227	0.875921
Leishmaniasis	KEGG PATHWAY	hsa05140	1	74	0.869227	0.875921
Alcoholism	KEGG PATHWAY	hsa05034	3	180	0.870073	0.876627
PPAR signaling pathway	KEGG PATHWAY	hsa03320	1	76	0.876139	0.882443
Response to elevated platelet cytosolic Ca2+	Reactome	R-HSA-76005	2	133	0.879061	0.884942
Systemic lupus erythematosus	KEGG PATHWAY	hsa05322	2	133	0.879061	0.884942
Oxidative phosphorylation	KEGG PATHWAY	hsa00190	2	133	0.879061	0.884942
RMTs methylate histone arginines	Reactome	R-HSA-3214858	1	79	0.885828	0.891307
Peptide ligand-binding receptors	Reactome	R-HSA-375276	3	188	0.887896	0.893238
Recruitment of mitotic centrosome proteins and complexes	Reactome	R-HSA-380270	1	81	0.891863	0.89663
Transport of Mature Transcript to Cytoplasm	Reactome	R-HSA-72202	1	81	0.891863	0.89663
Centrosome maturation	Reactome	R-HSA-380287	1	81	0.891863	0.89663
Integrin cell surface interactions	Reactome	R-HSA-216083	1	84	0.900323	0.904833
Transport of bile salts and organic acids, metal ions and amine compounds	Reactome	R-HSA-425366	1	85	0.902994	0.907214
@@Sphingolipid metabolism	Reactome	R-HSA-428157	1	86	0.905593	0.909521
ECM-receptor interaction	KEGG PATHWAY	hsa04512	1	86	0.905593	0.909521
Non-alcoholic fatty liver disease (NAFLD)	KEGG PATHWAY	hsa04932	2	149	0.914391	0.918205
Interferon gamma signaling	Reactome	R-HSA-877300	1	90	0.915311	0.918822
Protein digestion and absorption	KEGG PATHWAY	hsa04974	1	90	0.915311	0.918822
Formation of the beta-catenin:TCF transactivating complex	Reactome	R-HSA-201722	1	91	0.91758	0.920947
Pre-NOTCH Transcription and Translation	Reactome	R-HSA-1912408	1	93	0.921938	0.924704
Recruitment of NuMA to mitotic centrosomes	Reactome	R-HSA-380320	1	93	0.921938	0.924704
Respiratory electron transport	Reactome	R-HSA-611105	1	100	0.935456	0.937637
The citric acid (TCA) cycle and respiratory electron transport	Reactome	R-HSA-1428517	2	173	0.949708	0.951288
Activation of HOX genes during differentiation	Reactome	R-HSA-5619507	1	121	0.963523	0.964484
Activation of anterior HOX genes in hindbrain development during early embryogenesis	Reactome	R-HSA-5617472	1	121	0.963523	0.964484
Respiratory electron transport, ATP synthesis by chemiosmotic coupling, and heat production by uncoupling proteins.	Reactome	R-HSA-163200	1	123	0.965453	0.966095
Mitotic Prophase	Reactome	R-HSA-68875	1	134	0.974383	0.974707
Class A/1 (Rhodopsin-like receptors)	Reactome	R-HSA-373076	4	322	0.975856	0.976018

## Sheet: Table S3. Human_PS_disease
#Term	Database	ID	Input number	Background number	P-Value	Corrected P-Value
Schizophrenia	NHGRI GWAS Catalog		20	181	5.4636e-07	0.000137023
Obesity-related traits	NHGRI GWAS Catalog		44	691	7.75507e-07	0.000186711
Longevity	NHGRI GWAS Catalog		9	32	1.09539e-06	0.000244191
Platelet counts	NHGRI GWAS Catalog		11	77	2.31907e-05	0.00290802
Age-related macular degeneration	NHGRI GWAS Catalog		10	64	2.72967e-05	0.00328598
Alzheimer's disease	NHGRI GWAS Catalog		8	47	0.000101659	0.00815851
Other diseases	KEGG DISEASE		17	204	0.000105196	0.00833122
Mental and behavioural disorders	KEGG DISEASE		16	189	0.000140418	0.00982761
Alzheimer's disease (late onset)	NHGRI GWAS Catalog		8	50	0.00014914	0.0100401
Autism	NHGRI GWAS Catalog		5	15	0.000150126	0.0100401
Metabolite levels (HVA/MHPG ratio)	NHGRI GWAS Catalog		5	17	0.00024392	0.0145362
Congenital disorders of metabolism	KEGG DISEASE		36	695	0.000390636	0.0206249
Gambling	NHGRI GWAS Catalog		4	10	0.000410409	0.0210129
Nervous system diseases	KEGG DISEASE		42	859	0.00041795	0.0211399
Bipolar disorder	NHGRI GWAS Catalog		12	131	0.000483467	0.0238524
Autosomal recessive spinocerebellar ataxias	KEGG DISEASE	H01891	5	21	0.000557621	0.0258179
Quantitative traits	NHGRI GWAS Catalog		5	24	0.000942117	0.0352517
C-reactive protein	NHGRI GWAS Catalog		6	37	0.000942935	0.0352517
Aging traits	NHGRI GWAS Catalog		3	5	0.000964934	0.0356315
Coronary artery calcification	NHGRI GWAS Catalog		7	52	0.000973504	0.0357288
Testicular germ cell tumor	NHGRI GWAS Catalog		5	29	0.00197719	0.0561336
Warfarin maintenance dose	NHGRI GWAS Catalog		3	7	0.00198645	0.0561336
Liver enzyme levels (alanine transaminase)	NHGRI GWAS Catalog		4	17	0.0021142	0.0573216
Cancers	KEGG DISEASE		14	206	0.00256174	0.0628826
Alzheimer's disease (cognitive decline)	NHGRI GWAS Catalog		6	46	0.00257005	0.0628826
Response to platinum-based chemotherapy in non-small-cell lung cancer	NHGRI GWAS Catalog		3	8	0.00267727	0.0629473
Insulin-like growth factors	NHGRI GWAS Catalog		3	8	0.00267727	0.0629473
Bipolar disorder and major depressive disorder (combined)	NHGRI GWAS Catalog		3	8	0.00267727	0.0629473
Prostate cancer	NHGRI GWAS Catalog		16	267	0.00426771	0.0876702
Vertical cup-disc ratio	NHGRI GWAS Catalog		3	10	0.00445898	0.0886991
Height	NHGRI GWAS Catalog		21	395	0.00446154	0.0886991
Autosomal dominant mental retardation	KEGG DISEASE	H00773	6	52	0.00446517	0.0886991
Alzheimer's disease biomarkers	NHGRI GWAS Catalog		4	22	0.00475095	0.0913609
Immune response to smallpox vaccine (IL-6)	NHGRI GWAS Catalog		5	37	0.00507191	0.0956985
Tonometry	NHGRI GWAS Catalog		3	11	0.00556313	0.100554
Autosomal recessive mental retardation	KEGG DISEASE	H00768	5	38	0.00561519	0.100589
Thiazide-induced adverse metabolic effects in hypertensive patients	NHGRI GWAS Catalog		6	55	0.00572722	0.101989
Mean platelet volume	NHGRI GWAS Catalog		6	55	0.00572722	0.101989
Attention deficit hyperactivity disorder	NHGRI GWAS Catalog		6	57	0.00670163	0.113509
Intraocular pressure	NHGRI GWAS Catalog		3	12	0.00681696	0.113509
Biochemical measures	NHGRI GWAS Catalog		3	12	0.00681696	0.113509
Renal function-related traits (eGRFcrea)	NHGRI GWAS Catalog		3	12	0.00681696	0.113509
Congenital disorders of amino acid metabolism	KEGG DISEASE		10	141	0.00761071	0.120868
Immune reponse to smallpox (secreted IL-2)	NHGRI GWAS Catalog		3	13	0.00822509	0.123767
Other congenital disorders of metabolism	KEGG DISEASE		7	79	0.00826627	0.123768
Triglycerides	NHGRI GWAS Catalog		7	81	0.00933268	0.135032
Mean corpuscular hemoglobin	NHGRI GWAS Catalog		5	44	0.00976001	0.136644
Myocardial infarction (early onset)	NHGRI GWAS Catalog		3	14	0.00979147	0.136644
Autism spectrum disorder, attention deficit-hyperactivity disorder, bipolar disorder, major depressive disorder, and schizophrenia (combined)	NHGRI GWAS Catalog		5	45	0.0106113	0.143205
Spinocerebellar ataxia (SCA)	KEGG DISEASE	H00063	4	29	0.0112239	0.148151
Mitochondrial DNA depletion syndrome	KEGG DISEASE	H00469	3	15	0.0115193	0.148469
Alzheimer's disease (age of onset)	NHGRI GWAS Catalog		3	16	0.0134114	0.156414
Glutaric acidemia	KEGG DISEASE	H00178	2	5	0.0137144	0.156414
Erythrocyte sedimentation rate	NHGRI GWAS Catalog		2	5	0.0137144	0.156414
Response to antineoplastic agents	NHGRI GWAS Catalog		2	5	0.0137144	0.156414
Cognitive decline (age-related)	NHGRI GWAS Catalog		2	5	0.0137144	0.156414
Neurodegenerative diseases	KEGG DISEASE		17	337	0.0154214	0.165091
Hereditary sensory and autonomic neuropathy	KEGG DISEASE	H00265	3	17	0.0154696	0.165091
Temperament	NHGRI GWAS Catalog		3	17	0.0154696	0.165091
Amyotrophic lateral sclerosis (sporadic)	NHGRI GWAS Catalog		10	159	0.0159036	0.168528
Bone mineral density (hip)	NHGRI GWAS Catalog		3	18	0.0176955	0.169404
Breast cancer	NHGRI GWAS Catalog		8	115	0.0177296	0.169404
Acute urticaria and angioedema (non-steroidal anti-inflammatory drug-induced)	NHGRI GWAS Catalog		2	6	0.0179642	0.169404
Brain imaging	NHGRI GWAS Catalog		2	6	0.0179642	0.169404
Type 1 diabetes nephropathy	NHGRI GWAS Catalog		2	6	0.0179642	0.169404
Schizophrenia or bipolar disorder	NHGRI GWAS Catalog		2	6	0.0179642	0.169404
Body mass index (asthmatics)	NHGRI GWAS Catalog		2	6	0.0179642	0.169404
Cardiac structure and function	NHGRI GWAS Catalog		2	6	0.0179642	0.169404
Liver enzyme levels (aspartate transaminase)	NHGRI GWAS Catalog		2	6	0.0179642	0.169404
Renal function-related traits (BUN)	NHGRI GWAS Catalog		3	19	0.02009	0.178351
Colorectal cancer	NHGRI GWAS Catalog		5	55	0.0220307	0.18235
Primary dystonia	KEGG DISEASE	H00831	3	20	0.0226538	0.18235
Leukemia, acute myeloid	OMIM	601626	3	20	0.0226538	0.18235
Aicardi-Goutieres syndrome	KEGG DISEASE	H00290	2	7	0.0226915	0.18235
Oculocutaneous albinism	KEGG DISEASE	H00168	2	7	0.0226915	0.18235
Familial partial lipodystrophy	KEGG DISEASE	H00420	2	7	0.0226915	0.18235
Type 2 diabetes and other traits	NHGRI GWAS Catalog		2	7	0.0226915	0.18235
Brain connectivity	NHGRI GWAS Catalog		2	7	0.0226915	0.18235
Other congenital malformations	KEGG DISEASE		17	357	0.0247002	0.195619
Cognitive function	NHGRI GWAS Catalog		3	21	0.0253868	0.197383
Pulmonary function	NHGRI GWAS Catalog		5	58	0.0265803	0.19874
Mean corpuscular volume	NHGRI GWAS Catalog		4	39	0.0274818	0.19874
Response to TNF antagonist treatment	NHGRI GWAS Catalog		2	8	0.0278678	0.19874
Obsessive-compulsive disorder	NHGRI GWAS Catalog		2	8	0.0278678	0.19874
Response to serotonin reuptake inhibitors in major depressive disorder (plasma drug and metabolite levels)	NHGRI GWAS Catalog		2	8	0.0278678	0.19874
Breast cancer, somatic	OMIM	114480	3	22	0.0282888	0.198914
Lupus nephritis in systemic lupus erythematosus	NHGRI GWAS Catalog		3	22	0.0282888	0.198914
Metabolic syndrome	NHGRI GWAS Catalog		4	40	0.0296101	0.20547
Other nervous and sensory system diseases	KEGG DISEASE		7	105	0.0309958	0.211366
Lipid traits	NHGRI GWAS Catalog		3	23	0.031359	0.211366
Metabolite levels (X-11787)	NHGRI GWAS Catalog		3	23	0.031359	0.211366
@@Prostate cancer	OMIM	176807	2	9	0.0334657	0.213034
T-cell acute lymphoblastic leukemia	KEGG DISEASE	H00002	2	9	0.0334657	0.213034
Hepatic glycogen storage disease	KEGG DISEASE	H01760	2	9	0.0334657	0.213034
Crohn disease	KEGG DISEASE	H00286	2	9	0.0334657	0.213034
Male-pattern baldness	NHGRI GWAS Catalog		2	9	0.0334657	0.213034
Chronic myeloid leukemia	NHGRI GWAS Catalog		2	9	0.0334657	0.213034
Plasma amyloid beta peptide concentrations (ABx-40)	NHGRI GWAS Catalog		2	9	0.0334657	0.213034
Mortality in heart failure	NHGRI GWAS Catalog		2	9	0.0334657	0.213034
Response to antipsychotic treatment in schizophrenia (working memory)	NHGRI GWAS Catalog		2	9	0.0334657	0.213034
Cancers of haematopoietic and lymphoid tissues	KEGG DISEASE		5	62	0.0335177	0.213034
Bone mineral density	NHGRI GWAS Catalog		6	85	0.0353545	0.218383
Lung cancer	NHGRI GWAS Catalog		3	25	0.0379992	0.223849
Waist circumference	NHGRI GWAS Catalog		3	25	0.0379992	0.223849
Asthma	NHGRI GWAS Catalog		4	44	0.0390757	0.223849
Dyskeratosis congenita	KEGG DISEASE	H00507	2	10	0.0394591	0.223849
Inflammatory bowel disease (IBD)	KEGG DISEASE	H01227	2	10	0.0394591	0.223849
Adverse response to lamotrigine and phenytoin	NHGRI GWAS Catalog		2	10	0.0394591	0.223849
Tanning	NHGRI GWAS Catalog		2	10	0.0394591	0.223849
Educational attainment	NHGRI GWAS Catalog		2	10	0.0394591	0.223849
Renal function-related traits (sCR)	NHGRI GWAS Catalog		2	10	0.0394591	0.223849
Temperament (bipolar disorder)	NHGRI GWAS Catalog		2	10	0.0394591	0.223849
Plasma omega-6 polyunsaturated fatty acid levels (linoleic acid)	NHGRI GWAS Catalog		3	26	0.0415662	0.230378
Other immune system diseases	KEGG DISEASE		4	45	0.0416816	0.230378
LDL cholesterol	NHGRI GWAS Catalog		6	89	0.0422291	0.232265
Neuronal ceroid lipofuscinosis	KEGG DISEASE	H00149	2	11	0.0458227	0.239187
QT interval (interaction)	NHGRI GWAS Catalog		2	11	0.0458227	0.239187
Congenital disorders of lipid/glycolipid metabolism	KEGG DISEASE		7	115	0.0458393	0.239187
Immune reponse to smallpox (secreted IFN-alpha)	NHGRI GWAS Catalog		3	28	0.0491839	0.248562
Type 2 diabetes	NHGRI GWAS Catalog		8	143	0.050583	0.251682
Rheumatoid arthritis	NHGRI GWAS Catalog		8	144	0.0522026	0.251682
Usher syndrome (US)	KEGG DISEASE	H00779	2	12	0.0525326	0.251682
PR segment	NHGRI GWAS Catalog		2	12	0.0525326	0.251682
Eye color	NHGRI GWAS Catalog		2	12	0.0525326	0.251682
Corneal curvature	NHGRI GWAS Catalog		2	12	0.0525326	0.251682
Blood metabolite ratios	NHGRI GWAS Catalog		4	49	0.0530624	0.251682
Cancers of the breast and female genital organs	KEGG DISEASE		3	29	0.0532299	0.251682
Diabetes, type 2	OMIM	125853	3	29	0.0532299	0.251682
Other congenital disorders	KEGG DISEASE		6	95	0.0540185	0.25461
Cholesterol, total	NHGRI GWAS Catalog		6	96	0.0561584	0.26264
Inflammatory bowel disease	NHGRI GWAS Catalog		11	227	0.0563877	0.262657
HDL cholesterol	NHGRI GWAS Catalog		7	121	0.0566125	0.262657
Bulimia nervosa	NHGRI GWAS Catalog		3	30	0.0574305	0.262657
Pulmonary function (interaction)	NHGRI GWAS Catalog		4	51	0.0593231	0.262657
Disorders of nucleotide excision repair	KEGG DISEASE	H00403	2	13	0.0595658	0.262657
Information processing speed	NHGRI GWAS Catalog		2	13	0.0595658	0.262657
Caffeine consumption	NHGRI GWAS Catalog		2	13	0.0595658	0.262657
Fasting glucose-related traits (interaction with BMI)	NHGRI GWAS Catalog		3	31	0.0617828	0.265432
Anorexia nervosa	NHGRI GWAS Catalog		3	32	0.0662837	0.27226
Lipid metabolism phenotypes	NHGRI GWAS Catalog		3	32	0.0662837	0.27226
Inherited thrombophilia	KEGG DISEASE	H00223	2	14	0.0669002	0.27226
Blood trace element (Cu levels)	NHGRI GWAS Catalog		2	14	0.0669002	0.27226
Lipoprotein-associated phospholipase A2 activity and mass	NHGRI GWAS Catalog		2	14	0.0669002	0.27226
Epilepsy (generalized)	NHGRI GWAS Catalog		2	14	0.0669002	0.27226
MRI atrophy measures	NHGRI GWAS Catalog		2	14	0.0669002	0.27226
Atrial fibrillation	NHGRI GWAS Catalog		2	14	0.0669002	0.27226
Joubert syndrome	KEGG DISEASE	H00530	3	33	0.0709301	0.282734
@@Breast cancer	KEGG DISEASE	H00031	2	15	0.0745147	0.283848
Cognitive performance	NHGRI GWAS Catalog		5	78	0.0717055	0.283848
Skin and soft tissue diseases	KEGG DISEASE		6	103	0.0725486	0.283848
Skin diseases	KEGG DISEASE		6	103	0.0725486	0.283848
Pulmonary function decline	NHGRI GWAS Catalog		2	15	0.0745147	0.283848
Obesity (extreme)	NHGRI GWAS Catalog		2	15	0.0745147	0.283848
Electrocardiographic traits	NHGRI GWAS Catalog		2	15	0.0745147	0.283848
PR interval in Tripanosoma cruzi seropositivity	NHGRI GWAS Catalog		2	15	0.0745147	0.283848
Noonan syndrome and related disorders	KEGG DISEASE	H00523	2	16	0.0823891	0.296591
Malaria, resistance to	OMIM	611162	2	16	0.0823891	0.296591
Celiac disease	NHGRI GWAS Catalog		6	109	0.0885528	0.309812
Cancers of the urinary system	KEGG DISEASE		2	17	0.0905041	0.309812
Leber congenital amaurosis	KEGG DISEASE	H00837	2	17	0.0905041	0.309812
QT interval	NHGRI GWAS Catalog		3	37	0.0909003	0.309812
Ovarian cancer	NHGRI GWAS Catalog		3	37	0.0909003	0.309812
Congenital malformations	KEGG DISEASE		32	900	0.0915663	0.311906
Ulcerative colitis	NHGRI GWAS Catalog		7	138	0.0950171	0.322565
Cancers of eye, brain, and central nervous system	KEGG DISEASE		3	38	0.0962208	0.324455
Secondary hyperammonemia	KEGG DISEASE	H01400	2	18	0.0988413	0.325808
IgE levels	NHGRI GWAS Catalog		2	18	0.0988413	0.325808
Blood trace element (Zn levels)	NHGRI GWAS Catalog		2	18	0.0988413	0.325808
Epilepsy	KEGG DISEASE		6	113	0.100206	0.329528
Chromosomal abnormalities	KEGG DISEASE		4	63	0.104501	0.340179
Response to methotrexate in juvenile idiopathic arthritis	NHGRI GWAS Catalog		3	40	0.107229	0.340709
Type 2 diabetes mellitus	KEGG DISEASE	H00409	2	19	0.107383	0.340709
DNA methylation (variation)	NHGRI GWAS Catalog		2	19	0.107383	0.340709
Total ventricular volume	NHGRI GWAS Catalog		2	19	0.107383	0.340709
HIV-1 control	NHGRI GWAS Catalog		2	19	0.107383	0.340709
Bone mineral density (spine)	NHGRI GWAS Catalog		2	19	0.107383	0.340709
Subcutaneous adipose tissue	NHGRI GWAS Catalog		3	41	0.112908	0.354139
Hepatocellular carcinoma	KEGG DISEASE	H00048	2	20	0.116112	0.354581
PR interval	NHGRI GWAS Catalog		2	20	0.116112	0.354581
Hemostatic factors and hematological phenotypes	NHGRI GWAS Catalog		2	20	0.116112	0.354581
Uric acid levels	NHGRI GWAS Catalog		2	20	0.116112	0.354581
Response to statin therapy	NHGRI GWAS Catalog		4	66	0.11769	0.357947
@@Diabetes	KEGG DISEASE		4	67	0.12224	0.368062
Ear disease	KEGG DISEASE		5	93	0.122484	0.368062
@@Metabolic traits	NHGRI GWAS Catalog		3	43	0.124598	0.368489
@@Type 1 diabetes	NHGRI GWAS Catalog		4	69	0.131559	0.372946
Chronic kidney disease	NHGRI GWAS Catalog		4	69	0.131559	0.372946
Glycogen storage disease	KEGG DISEASE	H00069	2	22	0.13407	0.372946
Plasma omega-6 polyunsaturated fatty acid levels (dihomo-gamma-linolenic acid)	NHGRI GWAS Catalog		2	22	0.13407	0.372946
Personality dimensions	NHGRI GWAS Catalog		2	22	0.13407	0.372946
Orofacial clefts	NHGRI GWAS Catalog		2	22	0.13407	0.372946
Coronary heart disease	NHGRI GWAS Catalog		5	96	0.134233	0.372946
Hematologic diseases	KEGG DISEASE		8	181	0.135629	0.372946
Urate levels	NHGRI GWAS Catalog		4	70	0.136326	0.372946
Phospholipid levels (plasma)	NHGRI GWAS Catalog		3	46	0.142898	0.372946
Cone-rod dystrophy and cone dystrophy	KEGG DISEASE	H00481	2	23	0.143268	0.372946
Coronary artery disease or large artery stroke	NHGRI GWAS Catalog		2	23	0.143268	0.372946
Glycated hemoglobin levels	NHGRI GWAS Catalog		2	23	0.143268	0.372946
Anemia due to disorders of glycolytic enzymes	KEGG DISEASE	H00664	1	5	0.150071	0.372946
Emery-Dreifuss muscular dystrophy	KEGG DISEASE	H00563	1	5	0.150071	0.372946
Congenital pulmonary alveolar proteinosis	KEGG DISEASE	H01122	1	5	0.150071	0.372946
Heparan sulfate proteoglycan gene defects	KEGG DISEASE	H00493	1	5	0.150071	0.372946
4p deletion syndrome	KEGG DISEASE	H01773	1	5	0.150071	0.372946
Hyperekplexia	KEGG DISEASE	H00769	1	5	0.150071	0.372946
Hereditary spherocytosis	KEGG DISEASE	H00230	1	5	0.150071	0.372946
Neonatal adrenoleukodystrophy	KEGG DISEASE	H00177	1	5	0.150071	0.372946
Renal cell carcinoma	KEGG DISEASE	H00021	1	5	0.150071	0.372946
Rhizomelic chondrodysplasia punctata	KEGG DISEASE	H00207	1	5	0.150071	0.372946
Leigh syndrome	OMIM	256000	1	5	0.150071	0.372946
Alcohol dependence, susceptibility to	OMIM	103780	1	5	0.150071	0.372946
Normalized brain volume	NHGRI GWAS Catalog		1	5	0.150071	0.372946
Emphysema-related traits	NHGRI GWAS Catalog		1	5	0.150071	0.372946
Freckles	NHGRI GWAS Catalog		1	5	0.150071	0.372946
Iron levels	NHGRI GWAS Catalog		1	5	0.150071	0.372946
Self-rated health	NHGRI GWAS Catalog		1	5	0.150071	0.372946
Barrett's esophagus	NHGRI GWAS Catalog		1	5	0.150071	0.372946
Two-hour glucose challenge	NHGRI GWAS Catalog		1	5	0.150071	0.372946
Methotrexate phramacokinetics (acute lymphoblastic leukemia)	NHGRI GWAS Catalog		1	5	0.150071	0.372946
Peripheral artery disease	NHGRI GWAS Catalog		1	5	0.150071	0.372946
Blond vs. brown hair color	NHGRI GWAS Catalog		1	5	0.150071	0.372946
Esophageal adenocarcinoma	NHGRI GWAS Catalog		1	5	0.150071	0.372946
Schizophrenia, schizoaffective disorder or bipolar disorder	NHGRI GWAS Catalog		1	5	0.150071	0.372946
Hyperactive-impulsive symptoms	NHGRI GWAS Catalog		1	5	0.150071	0.372946
Gastrointestinal diseases	KEGG DISEASE		2	24	0.152594	0.375804
Response to antipsychotic treatment	NHGRI GWAS Catalog		2	24	0.152594	0.375804
Weight	NHGRI GWAS Catalog		2	24	0.152594	0.375804
Inflammatory biomarkers	NHGRI GWAS Catalog		2	24	0.152594	0.375804
@@Chronic myeloid leukemia	KEGG DISEASE	H00004	1	6	0.172797	0.376017
Visceral adipose tissue adjusted for BMI	NHGRI GWAS Catalog		3	48	0.155562	0.376017
Congenital malformations of the urinary system	KEGG DISEASE		3	49	0.16202	0.376017
Breast size	NHGRI GWAS Catalog		3	49	0.16202	0.376017
Amyotrophic lateral sclerosis (ALS)	KEGG DISEASE	H00058	2	25	0.162034	0.376017
Congenital myasthenic syndrome	KEGG DISEASE	H00770	2	25	0.162034	0.376017
Plasma omega-6 polyunsaturated fatty acid levels (gamma-linolenic acid)	NHGRI GWAS Catalog		2	25	0.162034	0.376017
Periodontal disease-related phenotypes	NHGRI GWAS Catalog		2	25	0.162034	0.376017
Melanoma	NHGRI GWAS Catalog		2	25	0.162034	0.376017
Telomere length	NHGRI GWAS Catalog		2	25	0.162034	0.376017
Protein quantitative trait loci	NHGRI GWAS Catalog		3	50	0.168558	0.376017
Peripheral T cell lymphoma	KEGG DISEASE	H01892	1	6	0.172797	0.376017
Hyperphosphatasia with mental retardation syndrome	KEGG DISEASE	H01488	1	6	0.172797	0.376017
Retinoblastoma	KEGG DISEASE	H01513	1	6	0.172797	0.376017
Waardenburg syndrome	KEGG DISEASE	H00759	1	6	0.172797	0.376017
Cholangiocarcinoma	KEGG DISEASE	H00046	1	6	0.172797	0.376017
Trichothiodystrophy	KEGG DISEASE	H00866	1	6	0.172797	0.376017
Complement regulatory protein defects	KEGG DISEASE	H00106	1	6	0.172797	0.376017
Lupus nephritis, susceptibility to	OMIM	152700	1	6	0.172797	0.376017
Asthma (sex interaction)	NHGRI GWAS Catalog		1	6	0.172797	0.376017
Biomedical quantitative traits	NHGRI GWAS Catalog		1	6	0.172797	0.376017
Plasma amyloid beta peptide concentrations (ABx-42)	NHGRI GWAS Catalog		1	6	0.172797	0.376017
Retinal arteriolar caliber	NHGRI GWAS Catalog		1	6	0.172797	0.376017
White matter integrity (interaction)	NHGRI GWAS Catalog		1	6	0.172797	0.376017
Weight loss (gastric bypass surgery)	NHGRI GWAS Catalog		1	6	0.172797	0.376017
Metabolite levels (HVA-5-HIAA Factor score)	NHGRI GWAS Catalog		1	6	0.172797	0.376017
Asthma (bronchodilator response)	NHGRI GWAS Catalog		1	6	0.172797	0.376017
Erectile dysfunction	NHGRI GWAS Catalog		1	6	0.172797	0.376017
Knee osteoarthritis	NHGRI GWAS Catalog		1	6	0.172797	0.376017
Non-alcoholic fatty liver disease	NHGRI GWAS Catalog		1	6	0.172797	0.376017
Response to mTOR inhibitor (rapamycin)	NHGRI GWAS Catalog		1	6	0.172797	0.376017
Depression and alcohol dependence	NHGRI GWAS Catalog		1	6	0.172797	0.376017
Narcolepsy	NHGRI GWAS Catalog		1	6	0.172797	0.376017
Partial epilepsies	NHGRI GWAS Catalog		1	6	0.172797	0.376017
Testicular germ cell cancer	NHGRI GWAS Catalog		1	6	0.172797	0.376017
Visceral adipose tissue/subcutaneous adipose tissue ratio	NHGRI GWAS Catalog		3	51	0.17517	0.38022
@@Obsessive-compulsive disorder	KEGG DISEASE	H01450	1	7	0.194916	0.383634
@@Renal cell carcinoma	NHGRI GWAS Catalog		1	7	0.194916	0.383634
@@Melanoma	KEGG DISEASE	H00038	1	7	0.194916	0.383634
Acute lymphoblastic leukemia (childhood)	NHGRI GWAS Catalog		2	27	0.181205	0.383634
Hippocampal atrophy	NHGRI GWAS Catalog		2	27	0.181205	0.383634
Metabolite levels	NHGRI GWAS Catalog		5	107	0.181226	0.383634
Sudden cardiac arrest	NHGRI GWAS Catalog		2	28	0.190913	0.383634
Primary biliary cirrhosis	NHGRI GWAS Catalog		2	28	0.190913	0.383634
Hereditary hypotrichosis simplex	KEGG DISEASE	H00786	1	7	0.194916	0.383634
Meier-Gorlin syndrome	KEGG DISEASE	H01889	1	7	0.194916	0.383634
Optic atrophy	KEGG DISEASE	H01020	1	7	0.194916	0.383634
Small cell lung cancer	KEGG DISEASE	H00013	1	7	0.194916	0.383634
Osteosarcoma	KEGG DISEASE	H00036	1	7	0.194916	0.383634
Senior-Loken syndrome	KEGG DISEASE	H00538	1	7	0.194916	0.383634
Chemerin levels	NHGRI GWAS Catalog		1	7	0.194916	0.383634
Stroke (ischemic)	NHGRI GWAS Catalog		1	7	0.194916	0.383634
Adverse response to chemotherapy (neutropenia/leucopenia) (all antimicrotubule drugs)	NHGRI GWAS Catalog		1	7	0.194916	0.383634
Large artery stroke	NHGRI GWAS Catalog		1	7	0.194916	0.383634
Optic nerve measurement (cup area)	NHGRI GWAS Catalog		1	7	0.194916	0.383634
Cocaine dependence	NHGRI GWAS Catalog		1	7	0.194916	0.383634
Ewing sarcoma	NHGRI GWAS Catalog		1	7	0.194916	0.383634
Hemoglobin	NHGRI GWAS Catalog		1	7	0.194916	0.383634
Hip geometry	NHGRI GWAS Catalog		1	7	0.194916	0.383634
Esophageal cancer (squamous cell)	NHGRI GWAS Catalog		1	7	0.194916	0.383634
Metabolite levels (HVA/5-HIAA ratio)	NHGRI GWAS Catalog		1	7	0.194916	0.383634
Capecitabine sensitivity	NHGRI GWAS Catalog		1	7	0.194916	0.383634
Response to treatment for acute lymphoblastic leukemia	NHGRI GWAS Catalog		1	7	0.194916	0.383634
Circulating myeloperoxidase levels (serum)	NHGRI GWAS Catalog		1	7	0.194916	0.383634
Response to cytidine analogues (gemcitabine)	NHGRI GWAS Catalog		1	7	0.194916	0.383634
Cystic fibrosis severity	NHGRI GWAS Catalog		1	7	0.194916	0.383634
@@Bipolar disorder and schizophrenia	NHGRI GWAS Catalog		2	29	0.200688	0.389532
Congenital disorders of ion transport and metabolism	KEGG DISEASE		2	29	0.200688	0.389532
Alcohol dependence	NHGRI GWAS Catalog		2	29	0.200688	0.389532
Cardiovascular disease risk factors	NHGRI GWAS Catalog		2	29	0.200688	0.389532
@@Alcohol dependence	KEGG DISEASE	H01611	1	8	0.216444	0.391694
Cancers of soft tissues and bone	KEGG DISEASE		2	30	0.210518	0.391694
Pancreatic cancer	NHGRI GWAS Catalog		2	30	0.210518	0.391694
Periodontal microbiota	NHGRI GWAS Catalog		2	30	0.210518	0.391694
Response to amphetamines	NHGRI GWAS Catalog		2	30	0.210518	0.391694
Atopic dermatitis	NHGRI GWAS Catalog		2	30	0.210518	0.391694
Atypical hemolytic uremic syndrome	KEGG DISEASE	H01434	1	8	0.216444	0.391694
3-Methylglutaconic aciduria	KEGG DISEASE	H00754	1	8	0.216444	0.391694
Anterior segment dysgenesis	KEGG DISEASE	H01159	1	8	0.216444	0.391694
Congenital diarrhea	KEGG DISEASE	H01174	1	8	0.216444	0.391694
Leprosy	NHGRI GWAS Catalog		1	8	0.216444	0.391694
Serum protein levels (sST2)	NHGRI GWAS Catalog		1	8	0.216444	0.391694
Brain imaging in schizophrenia (interaction)	NHGRI GWAS Catalog		1	8	0.216444	0.391694
Osteoporosis-related phenotypes	NHGRI GWAS Catalog		1	8	0.216444	0.391694
Coffee consumption	NHGRI GWAS Catalog		1	8	0.216444	0.391694
Carotid intima media thickness	NHGRI GWAS Catalog		1	8	0.216444	0.391694
beta2-Glycoprotein I (beta2-GPI) plasma levels	NHGRI GWAS Catalog		1	8	0.216444	0.391694
Hair morphology	NHGRI GWAS Catalog		1	8	0.216444	0.391694
Post-traumatic stress disorder	NHGRI GWAS Catalog		1	8	0.216444	0.391694
Estradiol levels	NHGRI GWAS Catalog		1	8	0.216444	0.391694
Response to radiotherapy in cancer (late toxicity)	NHGRI GWAS Catalog		1	8	0.216444	0.391694
Non-alcoholic fatty liver disease histology (other)	NHGRI GWAS Catalog		1	8	0.216444	0.391694
Response to citalopram treatment	NHGRI GWAS Catalog		1	8	0.216444	0.391694
Smooth-surface caries	NHGRI GWAS Catalog		2	31	0.220395	0.396775
Diabetic retinopathy	NHGRI GWAS Catalog		2	31	0.220395	0.396775
Congenital malformations of the nervous system	KEGG DISEASE		6	146	0.222573	0.399781
Respiratory diseases	KEGG DISEASE		3	58	0.223227	0.400717
Permanent neonatal diabetes mellitus	KEGG DISEASE	H00512	1	9	0.237397	0.401287
Complex cortical dysplasia with other brain malformations	KEGG DISEASE	H01881	1	9	0.237397	0.401287
Multiple myeloma	KEGG DISEASE	H00010	1	9	0.237397	0.401287
Noonan syndrome	KEGG DISEASE	H01738	1	9	0.237397	0.401287
Bladder cancer	KEGG DISEASE	H00022	1	9	0.237397	0.401287
Brugada syndrome	KEGG DISEASE	H00728	1	9	0.237397	0.401287
Esophageal cancer	KEGG DISEASE	H00017	1	9	0.237397	0.401287
Classic complement pathway component defects	KEGG DISEASE	H00102	1	9	0.237397	0.401287
Distal arthrogryposis	KEGG DISEASE	H00811	1	9	0.237397	0.401287
Xeroderma pigmentosum	KEGG DISEASE	H01428	1	9	0.237397	0.401287
B-cell acute lymphoblastic leukemia	KEGG DISEASE	H00001	1	9	0.237397	0.401287
Hepatoblastoma, somatic	OMIM	114550	1	9	0.237397	0.401287
Migraine - clinic-based	NHGRI GWAS Catalog		1	9	0.237397	0.401287
Multiple sclerosis (severity)	NHGRI GWAS Catalog		1	9	0.237397	0.401287
vWF and FVIII levels	NHGRI GWAS Catalog		1	9	0.237397	0.401287
Dehydroepiandrosterone sulphate levels	NHGRI GWAS Catalog		1	9	0.237397	0.401287
Migraine without aura	NHGRI GWAS Catalog		1	9	0.237397	0.401287
Rheumatoid arthritis (ACPA-negative)	NHGRI GWAS Catalog		1	9	0.237397	0.401287
Magnesium levels	NHGRI GWAS Catalog		1	9	0.237397	0.401287
Parent of origin effect on language impairment (paternal)	NHGRI GWAS Catalog		1	9	0.237397	0.401287
Bladder cancer (smoking interaction)	NHGRI GWAS Catalog		1	9	0.237397	0.401287
Primary ciliary dyskinesia	KEGG DISEASE	H00564	2	33	0.240249	0.403251
Ribosomopathies	KEGG DISEASE		2	33	0.240249	0.403251
Heart rate	NHGRI GWAS Catalog		2	33	0.240249	0.403251
Deafness, autosomal recessive	KEGG DISEASE	H00605	3	61	0.244562	0.409918
Retinitis pigmentosa	KEGG DISEASE	H00527	3	61	0.244562	0.409918
@@Ovarian cancer	KEGG DISEASE	H00027	1	10	0.25779	0.411356
@@Hepatocellular carcinoma	NHGRI GWAS Catalog		1	10	0.25779	0.411356
Eye disease	KEGG DISEASE		9	249	0.255247	0.411356
Hermansky-Pudlak syndrome	KEGG DISEASE	H00166	1	10	0.25779	0.411356
Tuberculosis, susceptibility to	OMIM	607948	1	10	0.25779	0.411356
Interstitial lung disease	NHGRI GWAS Catalog		1	10	0.25779	0.411356
Metabolite levels (HVA)	NHGRI GWAS Catalog		1	10	0.25779	0.411356
Hair color	NHGRI GWAS Catalog		1	10	0.25779	0.411356
Immune reponse to smallpox (secreted IL-1beta)	NHGRI GWAS Catalog		1	10	0.25779	0.411356
Age-related nuclear cataracts	NHGRI GWAS Catalog		1	10	0.25779	0.411356
Coagulation factor levels	NHGRI GWAS Catalog		1	10	0.25779	0.411356
Insulin resistance/response	NHGRI GWAS Catalog		1	10	0.25779	0.411356
Folate pathway vitamin levels	NHGRI GWAS Catalog		1	10	0.25779	0.411356
Resting heart rate	NHGRI GWAS Catalog		1	10	0.25779	0.411356
Age-related macular degeneration (extreme sampling)	NHGRI GWAS Catalog		1	10	0.25779	0.411356
Bipolar disorder (body mass index interaction)	NHGRI GWAS Catalog		1	10	0.25779	0.411356
Progressive supranuclear palsy	NHGRI GWAS Catalog		1	10	0.25779	0.411356
Amyotrophic lateral sclerosis (age of onset)	NHGRI GWAS Catalog		1	10	0.25779	0.411356
Epstein-Barr virus immune response (EBNA-1)	NHGRI GWAS Catalog		1	10	0.25779	0.411356
Deafness, autosomal dominant	KEGG DISEASE	H00604	2	35	0.26018	0.41309
Blood metabolite levels	NHGRI GWAS Catalog		5	124	0.263325	0.417532
Crohn's disease	NHGRI GWAS Catalog		8	220	0.267167	0.422623
@@Autism	KEGG DISEASE	H02111	1	11	0.277638	0.423923
Glioma	KEGG DISEASE	H00042	1	11	0.277638	0.423923
Meningioma	KEGG DISEASE	H01556	1	11	0.277638	0.423923
Penile cancer	KEGG DISEASE	H00025	1	11	0.277638	0.423923
Mitochondrial complex IV deficiency	OMIM	220110	1	11	0.277638	0.423923
Bone properties (heel)	NHGRI GWAS Catalog		1	11	0.277638	0.423923
Proinsulin levels	NHGRI GWAS Catalog		1	11	0.277638	0.423923
Depression (quantitative trait)	NHGRI GWAS Catalog		1	11	0.277638	0.423923
Birth weight	NHGRI GWAS Catalog		1	11	0.277638	0.423923
Phosphorus levels	NHGRI GWAS Catalog		1	11	0.277638	0.423923
Response to statin therapy (LDL-C)	NHGRI GWAS Catalog		1	11	0.277638	0.423923
Asthma (childhood onset)	NHGRI GWAS Catalog		1	11	0.277638	0.423923
Retinopathy in non-diabetics	NHGRI GWAS Catalog		1	11	0.277638	0.423923
Major depressive disorder	NHGRI GWAS Catalog		4	96	0.278978	0.425644
Dental caries	NHGRI GWAS Catalog		3	66	0.280746	0.426504
Progressive myoclonic epilepsy	KEGG DISEASE	H00810	1	12	0.296956	0.434779
Zellweger syndrome	KEGG DISEASE	H01342	1	12	0.296956	0.434779
Inherited glycosylphosphatidylinositol deficiencies	KEGG DISEASE	H01489	1	12	0.296956	0.434779
Intracranial aneurysm	NHGRI GWAS Catalog		1	12	0.296956	0.434779
Presence of antiphospholipid antibodies	NHGRI GWAS Catalog		1	12	0.296956	0.434779
Homeostasis model assessment of beta-cell function (interaction)	NHGRI GWAS Catalog		1	12	0.296956	0.434779
Body mass index (interaction)	NHGRI GWAS Catalog		1	12	0.296956	0.434779
Response to anti-retroviral therapy (ddI/d4T) in HIV-1 infection (Grade 3 peripheral neuropathy)	NHGRI GWAS Catalog		1	12	0.296956	0.434779
Metabolite levels (Dihydroxy docosatrienoic acid)	NHGRI GWAS Catalog		1	12	0.296956	0.434779
@@Aging	NHGRI GWAS Catalog		1	13	0.315758	0.445719
Tracheobronchial diseases	KEGG DISEASE		2	40	0.309943	0.445719
Peroxisome biogenesis disorder	KEGG DISEASE	H00205	1	13	0.315758	0.445719
Meckel syndrome	KEGG DISEASE	H00261	1	13	0.315758	0.445719
Myocardial infarction, susceptibility to	OMIM	608446	1	13	0.315758	0.445719
Systolic blood pressure in sickle cell anemia	NHGRI GWAS Catalog		1	13	0.315758	0.445719
Colorectal cancer (diet interaction)	NHGRI GWAS Catalog		1	13	0.315758	0.445719
Homocysteine levels	NHGRI GWAS Catalog		1	13	0.315758	0.445719
Congenital disorders of carbohydrate metabolism	KEGG DISEASE		2	41	0.319831	0.449992
Diastolic blood pressure	NHGRI GWAS Catalog		2	42	0.329685	0.458434
Systemic lupus erythematosus	KEGG DISEASE	H00080	1	14	0.334057	0.458434
Red blood cell count	NHGRI GWAS Catalog		1	14	0.334057	0.458434
Waist-to-hip circumference ratio (interaction)	NHGRI GWAS Catalog		1	14	0.334057	0.458434
Glycemic traits (pregnancy)	NHGRI GWAS Catalog		1	14	0.334057	0.458434
Behcet's disease	NHGRI GWAS Catalog		1	14	0.334057	0.458434
Visceral fat	NHGRI GWAS Catalog		2	43	0.339498	0.463996
Cytochrome c oxidase (COX) deficiency	KEGG DISEASE	H01368	1	15	0.351868	0.470225
Congenital disorders of nucleotide metabolism	KEGG DISEASE		1	15	0.351868	0.470225
Long QT syndrome	KEGG DISEASE	H00720	1	15	0.351868	0.470225
Premature ovarian failure	KEGG DISEASE	H00627	1	15	0.351868	0.470225
Fasting insulin (interaction)	NHGRI GWAS Catalog		1	15	0.351868	0.470225
HIV-1 viral setpoint	NHGRI GWAS Catalog		1	15	0.351868	0.470225
Palmitic acid (16:0) plasma levels	NHGRI GWAS Catalog		1	15	0.351868	0.470225
Heart failure	NHGRI GWAS Catalog		1	15	0.351868	0.470225
Red blood cell traits	NHGRI GWAS Catalog		3	78	0.368656	0.477385
Thyroid cancer	KEGG DISEASE	H00032	1	16	0.369202	0.477385
Parkinson disease	KEGG DISEASE	H00057	1	16	0.369202	0.477385
Gastric cancer	KEGG DISEASE	H00018	1	16	0.369202	0.477385
Brain structure	NHGRI GWAS Catalog		1	16	0.369202	0.477385
Homeostasis model assessment of insulin resistance (interaction)	NHGRI GWAS Catalog		1	16	0.369202	0.477385
Cardiac Troponin-T levels	NHGRI GWAS Catalog		1	16	0.369202	0.477385
Age-related hearing impairment	NHGRI GWAS Catalog		1	16	0.369202	0.477385
Chronic obstructive pulmonary disease	NHGRI GWAS Catalog		1	16	0.369202	0.477385
Fractional exhaled nitric oxide (childhood)	NHGRI GWAS Catalog		1	16	0.369202	0.477385
Metabolite levels (Pyroglutamine)	NHGRI GWAS Catalog		1	16	0.369202	0.477385
Stearic acid (18:0) plasma levels	NHGRI GWAS Catalog		1	16	0.369202	0.477385
Non-small cell lung cancer	NHGRI GWAS Catalog		1	16	0.369202	0.477385
Congenital disorders of glycosylation type II	KEGG DISEASE	H00119	1	17	0.386074	0.490041
Skin cancers	KEGG DISEASE		1	17	0.386074	0.490041
Others	KEGG DISEASE		1	17	0.386074	0.490041
Dupuytren's disease	NHGRI GWAS Catalog		1	17	0.386074	0.490041
Ankylosing spondylitis	NHGRI GWAS Catalog		1	17	0.386074	0.490041
Retinal vascular caliber	NHGRI GWAS Catalog		1	17	0.386074	0.490041
Intelligence	NHGRI GWAS Catalog		1	17	0.386074	0.490041
Oleic acid (18:1n-9) plasma levels	NHGRI GWAS Catalog		1	17	0.386074	0.490041
Plasma omega-6 polyunsaturated fatty acid levels (adrenic acid)	NHGRI GWAS Catalog		1	17	0.386074	0.490041
Preeclampsia	NHGRI GWAS Catalog		1	17	0.386074	0.490041
Digestive system diseases	KEGG DISEASE		3	81	0.390461	0.494359
@@Leigh syndrome	KEGG DISEASE	H01354	1	18	0.402494	0.50054
Lung diseases	KEGG DISEASE		1	18	0.402494	0.50054
Short-rib thoracic dysplasia	KEGG DISEASE	H02157	1	18	0.402494	0.50054
Migraine	NHGRI GWAS Catalog		1	18	0.402494	0.50054
Fasting glucose-related traits	NHGRI GWAS Catalog		1	18	0.402494	0.50054
Iron status biomarkers	NHGRI GWAS Catalog		1	18	0.402494	0.50054
QRS duration	NHGRI GWAS Catalog		1	18	0.402494	0.50054
Response to fenofibrate (adiponectin levels)	NHGRI GWAS Catalog		1	18	0.402494	0.50054
Congenital malformations of eye	KEGG DISEASE		2	51	0.416028	0.50957
Obesity	NHGRI GWAS Catalog		2	51	0.416028	0.50957
Nephronophthisis	KEGG DISEASE	H00537	1	19	0.418476	0.50957
Primary microcephaly	KEGG DISEASE	H00269	1	19	0.418476	0.50957
Cancers of the lung and pleura	KEGG DISEASE		1	19	0.418476	0.50957
Primary tooth development (number of teeth)	NHGRI GWAS Catalog		1	19	0.418476	0.50957
Antineutrophil cytoplasmic antibody-associated vasculitis	NHGRI GWAS Catalog		1	19	0.418476	0.50957
Nephropathy	NHGRI GWAS Catalog		1	19	0.418476	0.50957
Systemic sclerosis	NHGRI GWAS Catalog		1	19	0.418476	0.50957
Kawasaki disease	NHGRI GWAS Catalog		1	19	0.418476	0.50957
Congenital disorders of glycan/glycoprotein metabolism	KEGG DISEASE		3	86	0.426345	0.51779
Immunoglobulin A	NHGRI GWAS Catalog		1	20	0.43403	0.521357
Eating disorders	NHGRI GWAS Catalog		1	20	0.43403	0.521357
Coronary artery disease or ischemic stroke	NHGRI GWAS Catalog		1	20	0.43403	0.521357
Early infantile epileptic encephalopathy	KEGG DISEASE	H00606	2	53	0.434479	0.521357
Lysosomal storage diseases	KEGG DISEASE		2	53	0.434479	0.521357
Vitiligo	NHGRI GWAS Catalog		2	54	0.443585	0.530803
Fasting insulin-related traits (interaction with BMI)	NHGRI GWAS Catalog		1	21	0.449169	0.53209
@@Type 1 diabetes mellitus	KEGG DISEASE	H00408	1	22	0.463904	0.542182
Cancers of male genital organs	KEGG DISEASE		1	22	0.463904	0.542182
Cardiac hypertrophy	NHGRI GWAS Catalog		1	22	0.463904	0.542182
Cancers of the digestive system	KEGG DISEASE		2	57	0.470403	0.5485
Allergies and autoimmune diseases	KEGG DISEASE		3	93	0.475244	0.552187
Hypogonadotropic hypogonadism	KEGG DISEASE	H00255	1	23	0.478244	0.552187
Spermatogenic failure	KEGG DISEASE	H01282	1	23	0.478244	0.552187
Peroxisomal diseases	KEGG DISEASE		1	23	0.478244	0.552187
Plasma omega-6 polyunsaturated fatty acid levels (arachidonic acid)	NHGRI GWAS Catalog		1	23	0.478244	0.552187
IgG glycosylation	NHGRI GWAS Catalog		1	23	0.478244	0.552187
Tuberculosis	NHGRI GWAS Catalog		1	23	0.478244	0.552187
Erectile dysfunction and prostate cancer treatment	NHGRI GWAS Catalog		1	23	0.478244	0.552187
Chronic obstructive pulmonary disease-related biomarkers	NHGRI GWAS Catalog		1	24	0.492202	0.562476
Anger	NHGRI GWAS Catalog		1	24	0.492202	0.562476
Hypothalamus and pituitary gland diseases	KEGG DISEASE		2	60	0.496429	0.566125
Immune system diseases	KEGG DISEASE		8	278	0.498249	0.568092
Menopause (age at onset)	NHGRI GWAS Catalog		1	25	0.505786	0.573319
Graves' disease	NHGRI GWAS Catalog		1	25	0.505786	0.573319
@@Colorectal cancer	OMIM	114500	1	27	0.531875	0.592076
Congenital disorders of glycosylation type I	KEGG DISEASE	H00118	1	27	0.531875	0.592076
Congenital disorders of cofactor/vitamin metabolism	KEGG DISEASE		1	27	0.531875	0.592076
Muscular diseases	KEGG DISEASE		3	102	0.535098	0.595114
Body mass index	NHGRI GWAS Catalog		3	102	0.535098	0.595114
Williams-Beuren syndrome	KEGG DISEASE	H01439	1	28	0.544399	0.601788
Airflow obstruction	NHGRI GWAS Catalog		1	28	0.544399	0.601788
Multiple sclerosis	NHGRI GWAS Catalog		4	142	0.550181	0.607511
Refractive error	NHGRI GWAS Catalog		1	29	0.556588	0.610442
Pubertal anthropometrics	NHGRI GWAS Catalog		1	29	0.556588	0.610442
Psoriasis	NHGRI GWAS Catalog		1	29	0.556588	0.610442
Reproductive system diseases	KEGG DISEASE		2	68	0.561694	0.615033
Endocrine and metabolic diseases	KEGG DISEASE		6	220	0.563769	0.617193
Dialysis-related mortality	NHGRI GWAS Catalog		1	30	0.568452	0.61883
Menarche (age at onset)	NHGRI GWAS Catalog		2	69	0.569414	0.619542
Acne (severe)	NHGRI GWAS Catalog		5	184	0.571639	0.62185
Mouth and dental diseases	KEGG DISEASE		1	31	0.579998	0.626077
Allergic sensitization	NHGRI GWAS Catalog		1	31	0.579998	0.626077
Hypertension	NHGRI GWAS Catalog		1	31	0.579998	0.626077
Coronary artery disease	NHGRI GWAS Catalog		1	32	0.591235	0.635359
Cardiovascular diseases	KEGG DISEASE		9	342	0.59686	0.640831
Cancers of endocrine organs	KEGG DISEASE		1	33	0.602173	0.644008
Congenital malformations of skin	KEGG DISEASE		4	154	0.612534	0.65284
Periodontitis (Mean PAL)	NHGRI GWAS Catalog		1	34	0.612817	0.65284
Musculoskeletal diseases	KEGG DISEASE		4	156	0.622391	0.661886
Cataract	KEGG DISEASE	H01202	1	36	0.633261	0.670348
Self-reported allergy	NHGRI GWAS Catalog		1	37	0.643075	0.67835
Amyotrophic lateral sclerosis	NHGRI GWAS Catalog		1	37	0.643075	0.67835
Myopia (pathological)	NHGRI GWAS Catalog		1	37	0.643075	0.67835
Congenital malformations of the musculoskeletal system	KEGG DISEASE		5	201	0.647405	0.682361
Mitochondrial diseases	KEGG DISEASE		4	164	0.660203	0.693491
Fibrinogen	NHGRI GWAS Catalog		1	39	0.661922	0.693491
Liver enzyme levels (gamma-glutamyl transferase)	NHGRI GWAS Catalog		1	39	0.661922	0.693491
Systolic blood pressure	NHGRI GWAS Catalog		1	41	0.679775	0.708741
Blood pressure	NHGRI GWAS Catalog		2	87	0.691491	0.718841
Chronic lymphocytic leukemia	NHGRI GWAS Catalog		1	43	0.696686	0.722742
Skeletal diseases	KEGG DISEASE		1	48	0.735162	0.755625
Prostate cancer (gene x gene interaction)	NHGRI GWAS Catalog		1	48	0.735162	0.755625
Parkinson's disease	NHGRI GWAS Catalog		1	56	0.78684	0.802302
Axial length	NHGRI GWAS Catalog		1	57	0.792547	0.807301
Vascular diseases	KEGG DISEASE		1	61	0.813888	0.825268
Kidney diseases	KEGG DISEASE		1	68	0.846093	0.85533
Urinary system diseases	KEGG DISEASE		1	68	0.846093	0.85533
@@Systemic lupus erythematosus	NHGRI GWAS Catalog		1	79	0.885828	0.891307
Primary immunodeficiency	KEGG DISEASE		2	160	0.932789	0.935275
Cardiac diseases	KEGG DISEASE		1	101	0.937186	0.939215

## Sheet: Table S4. Human_PS_GO
#Term	Database	ID	Input number	Background number	P-Value	Corrected P-Value
protein binding	Gene Ontology	GO:0005515	550	11779	1.1048e-45	6.64976e-42
nucleus	Gene Ontology	GO:0005634	270	5208	1.57112e-24	4.7283e-21
cytosol	Gene Ontology	GO:0005829	260	5095	1.3449e-22	2.69832e-19
cytoplasm	Gene Ontology	GO:0005737	242	4624	2.88133e-22	4.33568e-19
nucleoplasm	Gene Ontology	GO:0005654	188	3630	1.18959e-16	1.43203e-13
metal ion binding	Gene Ontology	GO:0046872	134	2298	1.52783e-15	1.53267e-12
plasma membrane	Gene Ontology	GO:0005886	208	4619	1.6461e-12	1.41541e-09
endoplasmic reticulum	Gene Ontology	GO:0005783	69	1018	4.72999e-11	3.55873e-08
integral component of membrane	Gene Ontology	GO:0016021	167	3643	1.1839e-10	7.91763e-08
signal transduction	Gene Ontology	GO:0007165	67	1013	2.38422e-10	1.43506e-07
membrane	Gene Ontology	GO:0016020	103	2075	1.66565e-08	6.26597e-06
DNA binding	Gene Ontology	GO:0003677	69	1209	3.62058e-08	1.23209e-05
regulation of transcription, DNA-templated	Gene Ontology	GO:0006355	51	773	3.68461e-08	1.23209e-05
negative regulation of transcription by RNA polymerase II	Gene Ontology	GO:0000122	53	832	5.79971e-08	1.83729e-05
RNA binding	Gene Ontology	GO:0003723	73	1366	1.67779e-07	5.04931e-05
ATP binding	Gene Ontology	GO:0005524	76	1463	2.67208e-07	7.31056e-05
calcium ion binding	Gene Ontology	GO:0005509	44	693	8.33595e-07	0.000192977
cell surface	Gene Ontology	GO:0009986	39	598	1.89882e-06	0.000394104
endoplasmic reticulum membrane	Gene Ontology	GO:0005789	53	942	2.08406e-06	0.000418132
extracellular region	Gene Ontology	GO:0005576	86	1843	2.91767e-06	0.000566499
glutamatergic synapse	Gene Ontology	GO:0098978	27	354	5.32969e-06	0.000943511
signaling receptor activity	Gene Ontology	GO:0038023	20	214	5.75809e-06	0.000990227
neuron projection	Gene Ontology	GO:0043005	26	336	6.22983e-06	0.00104159
transcription factor binding	Gene Ontology	GO:0008134	25	325	1.02463e-05	0.00158135
glucuronosyltransferase activity	Gene Ontology	GO:0015020	7	23	1.13776e-05	0.00171204
brain development	Gene Ontology	GO:0007420	20	231	1.6217e-05	0.00223619
protein homodimerization activity	Gene Ontology	GO:0042803	39	660	1.6347e-05	0.00223619
ubiquitin protein ligase binding	Gene Ontology	GO:0031625	23	294	1.78103e-05	0.00234094
nucleolus	Gene Ontology	GO:0005730	46	839	1.78906e-05	0.00234094
protein kinase binding	Gene Ontology	GO:0019901	30	461	2.92537e-05	0.00338612
RNA polymerase II cis-regulatory region sequence-specific DNA binding	Gene Ontology	GO:0000978	38	656	3.13456e-05	0.00355426
amyloid-beta binding	Gene Ontology	GO:0001540	11	80	3.18874e-05	0.00355426
neuronal cell body	Gene Ontology	GO:0043025	26	376	3.80727e-05	0.00416654
Golgi apparatus	Gene Ontology	GO:0005794	51	1002	4.10429e-05	0.00441138
neuron projection development	Gene Ontology	GO:0031175	13	116	4.47407e-05	0.00472446
postsynaptic density	Gene Ontology	GO:0014069	20	251	4.83548e-05	0.00501806
identical protein binding	Gene Ontology	GO:0042802	67	1456	5.49713e-05	0.00542413
flavone metabolic process	Gene Ontology	GO:0051552	4	5	5.74951e-05	0.00545129
chaperone cofactor-dependent protein refolding	Gene Ontology	GO:0051085	7	32	6.97132e-05	0.00635764
mRNA 3'-UTR binding	Gene Ontology	GO:0003730	10	73	7.44468e-05	0.00668799
chromatin binding	Gene Ontology	GO:0003682	28	443	8.50803e-05	0.00751166
ubiquitin ligase complex	Gene Ontology	GO:0000151	12	107	8.64186e-05	0.00751166
flavonoid glucuronidation	Gene Ontology	GO:0052696	4	6	9.37922e-05	0.00773336
protein phosphorylation	Gene Ontology	GO:0006468	28	451	0.000113015	0.00877135
transmitter-gated ion channel activity involved in regulation of postsynaptic membrane potential	Gene Ontology	GO:1904315	7	35	0.00011405	0.00877135
sequence-specific DNA binding	Gene Ontology	GO:0043565	26	405	0.000118813	0.00889459
extracellular exosome	Gene Ontology	GO:0070062	87	2085	0.000124665	0.00893285
viral process	Gene Ontology	GO:0016032	28	456	0.000134396	0.00951683
intracellular membrane-bounded organelle	Gene Ontology	GO:0043231	41	788	0.000146178	0.0100401
cell morphogenesis	Gene Ontology	GO:0000902	10	81	0.000162376	0.01074
zinc ion binding	Gene Ontology	GO:0008270	42	820	0.00016772	0.0109729
drug metabolic process	Gene Ontology	GO:0017144	6	26	0.000179905	0.0116436
synapse	Gene Ontology	GO:0045202	26	420	0.000203661	0.0127691
vesicle-mediated transport in synapse	Gene Ontology	GO:0099003	4	8	0.000211813	0.0129371
xenobiotic glucuronidation	Gene Ontology	GO:0052697	4	8	0.000211813	0.0129371
PML body	Gene Ontology	GO:0016605	11	101	0.000212897	0.0129371
oxidation-reduction process	Gene Ontology	GO:0055114	30	525	0.000255212	0.01506
postsynaptic membrane	Gene Ontology	GO:0045211	13	141	0.000269885	0.0155702
cellular response to amyloid-beta	Gene Ontology	GO:1904646	7	41	0.000270858	0.0155702
mitochondrion	Gene Ontology	GO:0005739	57	1258	0.000281547	0.0159352
cytoskeleton	Gene Ontology	GO:0005856	25	406	0.000288147	0.0160589
axonal growth cone	Gene Ontology	GO:0044295	6	29	0.00030099	0.0166207
mRNA transport	Gene Ontology	GO:0051028	7	42	0.000308773	0.0168955
ubiquitin-dependent protein catabolic process	Gene Ontology	GO:0006511	20	292	0.000320936	0.0171904
integral component of plasma membrane	Gene Ontology	GO:0005887	61	1380	0.00032273	0.0171904
positive regulation of protein targeting to mitochondrion	Gene Ontology	GO:1903955	6	31	0.00041195	0.0210129
protein refolding	Gene Ontology	GO:0042026	5	20	0.000460465	0.0230961
apoptotic process	Gene Ontology	GO:0006915	30	546	0.000471905	0.0234744
positive regulation of synapse assembly	Gene Ontology	GO:0051965	8	61	0.000502618	0.0245956
carbohydrate binding	Gene Ontology	GO:0030246	14	172	0.000516101	0.0246541
cadherin binding	Gene Ontology	GO:0045296	20	305	0.00053917	0.0255533
cyclooxygenase pathway	Gene Ontology	GO:0019371	4	11	0.00054783	0.0257609
enzyme binding	Gene Ontology	GO:0019899	22	353	0.00055749	0.0258179
DNA-binding transcription factor activity, RNA polymerase II-specific	Gene Ontology	GO:0000981	42	874	0.000580828	0.0262857
unfolded protein binding	Gene Ontology	GO:0051082	11	115	0.000588487	0.0264336
regulation of translation	Gene Ontology	GO:0006417	8	63	0.000610289	0.0272099
cell surface receptor signaling pathway	Gene Ontology	GO:0007166	19	286	0.000633393	0.0280323
neutrophil degranulation	Gene Ontology	GO:0043312	27	482	0.000673294	0.0295807
positive regulation of protein phosphorylation	Gene Ontology	GO:0001934	14	178	0.000706602	0.0307282
histone methyltransferase activity (H3-K36 specific)	Gene Ontology	GO:0046975	4	12	0.00071503	0.0307282
cellular glucuronidation	Gene Ontology	GO:0052695	4	12	0.00071503	0.0307282
mRNA processing	Gene Ontology	GO:0006397	13	158	0.000734391	0.0307282
protein polyubiquitination	Gene Ontology	GO:0000209	18	267	0.000741779	0.0307282
positive regulation of catalytic activity	Gene Ontology	GO:0043085	9	82	0.000745359	0.0307282
Golgi membrane	Gene Ontology	GO:0000139	32	616	0.00076496	0.0313217
proteasome-mediated ubiquitin-dependent protein catabolic process	Gene Ontology	GO:0043161	14	181	0.000822251	0.0328643
social behavior	Gene Ontology	GO:0035176	7	51	0.000877998	0.0340068
presynaptic membrane	Gene Ontology	GO:0042734	8	67	0.000881386	0.0340068
protein-containing complex	Gene Ontology	GO:0032991	32	623	0.000912082	0.034967
pancreas development	Gene Ontology	GO:0031016	5	24	0.000942117	0.0352517
TRAIL binding	Gene Ontology	GO:0045569	3	5	0.000964934	0.0356315
cell division	Gene Ontology	GO:0051301	21	346	0.00100774	0.0365398
positive regulation of transcription by RNA polymerase II	Gene Ontology	GO:0045944	51	1159	0.00106174	0.0378898
Cajal body	Gene Ontology	GO:0015030	7	53	0.00107699	0.0381319
nucleic acid binding	Gene Ontology	GO:0003676	12	145	0.00110449	0.0384752
retinoic acid binding	Gene Ontology	GO:0001972	5	25	0.00110587	0.0384752
sphingolipid metabolic process	Gene Ontology	GO:0006665	5	25	0.00110587	0.0384752
positive regulation of protein kinase B signaling	Gene Ontology	GO:0051897	13	166	0.00111971	0.0387328
GABA-ergic synapse	Gene Ontology	GO:0098982	8	70	0.00114208	0.0389568
negative regulation of amyloid-beta formation	Gene Ontology	GO:1902430	4	14	0.00115207	0.0389568
small molecule binding	Gene Ontology	GO:0036094	4	14	0.00115207	0.0389568
ubiquitin-protein transferase activity	Gene Ontology	GO:0004842	16	233	0.00119032	0.0400254
nuclear membrane	Gene Ontology	GO:0031965	16	237	0.00140371	0.0457242
negative regulation of viral process	Gene Ontology	GO:0048525	3	6	0.00141865	0.0457242
P-P-bond-hydrolysis-driven protein transmembrane transporter activity	Gene Ontology	GO:0015450	3	6	0.00141865	0.0457242
positive regulation of long-term synaptic depression	Gene Ontology	GO:1900454	3	6	0.00141865	0.0457242
inner dynein arm assembly	Gene Ontology	GO:0036159	4	15	0.00142859	0.0457242
protein serine/threonine kinase activity	Gene Ontology	GO:0004674	21	357	0.0014508	0.0459597
xenobiotic metabolic process	Gene Ontology	GO:0006805	9	91	0.00146297	0.0460223
protein kinase activity	Gene Ontology	GO:0004672	15	216	0.00150611	0.0469703
response to starvation	Gene Ontology	GO:0042594	6	41	0.00151722	0.0470731
axon	Gene Ontology	GO:0030424	19	310	0.00153949	0.047519
defense response	Gene Ontology	GO:0006952	8	74	0.0015815	0.048076
estrogen receptor binding	Gene Ontology	GO:0030331	6	42	0.00169528	0.0510194
camera-type eye development	Gene Ontology	GO:0043010	6	42	0.00169528	0.0510194
positive regulation of proteasomal protein catabolic process	Gene Ontology	GO:1901800	4	16	0.00174821	0.0520914
glutamate receptor activity	Gene Ontology	GO:0008066	4	16	0.00174821	0.0520914
regulation of immune response	Gene Ontology	GO:0050776	15	221	0.00185669	0.055013
perikaryon	Gene Ontology	GO:0043204	12	155	0.00187006	0.055013
steroid metabolic process	Gene Ontology	GO:0008202	6	43	0.00188874	0.055013
cell adhesion molecule binding	Gene Ontology	GO:0050839	7	59	0.00189196	0.055013
positive regulation of amyloid-beta clearance	Gene Ontology	GO:1900223	3	7	0.00198645	0.0561336
coumarin metabolic process	Gene Ontology	GO:0009804	3	7	0.00198645	0.0561336
vocal learning	Gene Ontology	GO:0042297	3	7	0.00198645	0.0561336
learning or memory	Gene Ontology	GO:0007611	7	60	0.00206475	0.0573216
learning	Gene Ontology	GO:0007612	7	60	0.00206475	0.0573216
regulation of keratinocyte differentiation	Gene Ontology	GO:0045616	4	17	0.0021142	0.0573216
regulation of neuron apoptotic process	Gene Ontology	GO:0043523	4	17	0.0021142	0.0573216
positive regulation of synaptic transmission	Gene Ontology	GO:0050806	4	17	0.0021142	0.0573216
histone methyltransferase activity (H3-K4 specific)	Gene Ontology	GO:0042800	4	17	0.0021142	0.0573216
regulation of potassium ion transmembrane transport	Gene Ontology	GO:1901379	4	17	0.0021142	0.0573216
oxidoreductase activity	Gene Ontology	GO:0016491	11	137	0.00218456	0.0586656
double-stranded DNA binding	Gene Ontology	GO:0003690	9	97	0.00219302	0.0586656
heat shock protein binding	Gene Ontology	GO:0031072	7	61	0.00224949	0.0592112
adult behavior	Gene Ontology	GO:0030534	5	30	0.00225655	0.0592112
reciprocal meiotic recombination	Gene Ontology	GO:0007131	5	30	0.00225655	0.0592112
protein heterodimerization activity	Gene Ontology	GO:0046982	18	297	0.0022626	0.0592112
positive regulation of cell population proliferation	Gene Ontology	GO:0008284	26	501	0.00230423	0.05988
antigen processing and presentation of exogenous peptide antigen via MHC class II	Gene Ontology	GO:0019886	9	98	0.0023388	0.060159
midbody	Gene Ontology	GO:0030496	12	160	0.00239124	0.0609868
nuclear envelope	Gene Ontology	GO:0005635	13	182	0.0024022	0.0610078
DNA polymerase binding	Gene Ontology	GO:0070182	4	18	0.00252982	0.0628826
myoblast differentiation	Gene Ontology	GO:0045445	4	18	0.00252982	0.0628826
enzyme inhibitor activity	Gene Ontology	GO:0004857	5	31	0.00256357	0.0628826
cerebellum development	Gene Ontology	GO:0021549	6	46	0.00257005	0.0628826
synapse assembly	Gene Ontology	GO:0007416	7	63	0.00265698	0.0629473
microtubule-based movement	Gene Ontology	GO:0007018	8	81	0.00266293	0.0629473
extrinsic component of external side of plasma membrane	Gene Ontology	GO:0031232	3	8	0.00267727	0.0629473
histone H2A-K119 monoubiquitination	Gene Ontology	GO:0036353	3	8	0.00267727	0.0629473
regulation of cell cycle	Gene Ontology	GO:0051726	10	121	0.00281013	0.065814
heterophilic cell-cell adhesion via plasma membrane cell adhesion molecules	Gene Ontology	GO:0007157	6	47	0.00283365	0.0659592
negative regulation of transcription, DNA-templated	Gene Ontology	GO:0045892	27	536	0.00283825	0.0659592
regulation of postsynaptic membrane potential	Gene Ontology	GO:0060078	5	32	0.00289976	0.0668721
nervous system development	Gene Ontology	GO:0007399	18	305	0.00295572	0.0676444
microtubule	Gene Ontology	GO:0005874	18	305	0.00295572	0.0676444
spindle	Gene Ontology	GO:0005819	10	122	0.00296932	0.0676983
protein import into mitochondrial matrix	Gene Ontology	GO:0030150	4	19	0.00299824	0.0678437
negative regulation of interleukin-10 production	Gene Ontology	GO:0032693	4	19	0.00299824	0.0678437
regulation of gene expression	Gene Ontology	GO:0010468	15	235	0.00321608	0.0725003
steroid binding	Gene Ontology	GO:0005496	5	33	0.00326666	0.0729753
ubiquitin conjugating enzyme binding	Gene Ontology	GO:0031624	5	33	0.00326666	0.0729753
epoxygenase P450 pathway	Gene Ontology	GO:0019373	4	20	0.00352257	0.0770994
protein transmembrane transporter activity	Gene Ontology	GO:0008320	4	20	0.00352257	0.0770994
extrinsic component of membrane	Gene Ontology	GO:0019898	7	67	0.00363965	0.0790867
transcription regulatory region sequence-specific DNA binding	Gene Ontology	GO:0000976	16	263	0.00372312	0.0806096
iron ion binding	Gene Ontology	GO:0005506	10	127	0.00387637	0.0836267
integral component of postsynaptic density membrane	Gene Ontology	GO:0099061	6	51	0.00409408	0.0861078
cell-cell junction assembly	Gene Ontology	GO:0007043	5	35	0.00409871	0.0861078
DNA-dependent ATPase activity	Gene Ontology	GO:0008094	5	35	0.00409871	0.0861078
chaperone-mediated protein complex assembly	Gene Ontology	GO:0051131	4	21	0.00410582	0.0861078
MHC class I protein binding	Gene Ontology	GO:0042288	4	21	0.00410582	0.0861078
regulation of nitric-oxide synthase activity	Gene Ontology	GO:0050999	4	21	0.00410582	0.0861078
brain morphogenesis	Gene Ontology	GO:0048854	4	21	0.00410582	0.0861078
vesicle-mediated transport	Gene Ontology	GO:0016192	11	150	0.00417437	0.0866398
early endosome	Gene Ontology	GO:0005769	16	267	0.00426771	0.0876702
fibrillar center	Gene Ontology	GO:0001650	10	129	0.0042953	0.0879367
dendrite	Gene Ontology	GO:0030425	22	420	0.00432515	0.0882477
GTPase activator activity	Gene Ontology	GO:0005096	16	268	0.00441358	0.0886991
omega-hydroxylase P450 pathway	Gene Ontology	GO:0097267	3	10	0.00445898	0.0886991
cellular response to leucine starvation	Gene Ontology	GO:1990253	3	10	0.00445898	0.0886991
endosome	Gene Ontology	GO:0005768	17	293	0.00445951	0.0886991
positive regulation of fat cell differentiation	Gene Ontology	GO:0045600	6	52	0.00446517	0.0886991
positive regulation of transcription, DNA-templated	Gene Ontology	GO:0045893	27	556	0.00451954	0.0891905
regulation of macroautophagy	Gene Ontology	GO:0016241	7	70	0.00454149	0.0893307
cell-cell adhesion via plasma-membrane adhesion molecules	Gene Ontology	GO:0098742	5	36	0.00456691	0.0895382
cell cycle	Gene Ontology	GO:0007049	15	245	0.00461917	0.0899766
telomerase RNA binding	Gene Ontology	GO:0070034	4	22	0.00475095	0.0913609
lysine-acetylated histone binding	Gene Ontology	GO:0070577	4	22	0.00475095	0.0913609
response to unfolded protein	Gene Ontology	GO:0006986	6	53	0.00486045	0.0927676
molecular adaptor activity	Gene Ontology	GO:0060090	7	71	0.00487664	0.0927676
cell adhesion	Gene Ontology	GO:0007155	24	478	0.00488575	0.0927676
nuclear speck	Gene Ontology	GO:0016607	21	400	0.00509934	0.0959155
ion channel binding	Gene Ontology	GO:0044325	10	133	0.00523977	0.0980349
adherens junction	Gene Ontology	GO:0005912	11	155	0.0052446	0.0980349
mitotic cell cycle	Gene Ontology	GO:0000278	10	134	0.00549952	0.100554
wound healing, spreading of epidermal cells	Gene Ontology	GO:0035313	3	11	0.00556313	0.100554
positive regulation of regulatory T cell differentiation	Gene Ontology	GO:0045591	3	11	0.00556313	0.100554
inhibitory extracellular ligand-gated ion channel activity	Gene Ontology	GO:0005237	3	11	0.00556313	0.100554
protein phosphatase activator activity	Gene Ontology	GO:0072542	3	11	0.00556313	0.100554
dosage compensation by inactivation of X chromosome	Gene Ontology	GO:0009048	3	11	0.00556313	0.100554
alcohol dehydrogenase (NADP+) activity	Gene Ontology	GO:0008106	3	11	0.00556313	0.100554
virion assembly	Gene Ontology	GO:0019068	3	11	0.00556313	0.100554
regulation of ion transmembrane transport	Gene Ontology	GO:0034765	9	113	0.00559779	0.100589
negative regulation of Notch signaling pathway	Gene Ontology	GO:0045746	5	38	0.00561519	0.100589
postsynapse	Gene Ontology	GO:0098794	8	93	0.00577038	0.102454
ATPase activity	Gene Ontology	GO:0016887	14	229	0.00615281	0.108286
DNA damage response, signal transduction by p53 class mediator resulting in cell cycle arrest	Gene Ontology	GO:0006977	6	56	0.00620052	0.108431
response to bacterium	Gene Ontology	GO:0009617	9	115	0.00621509	0.108431
negative regulation of cell migration	Gene Ontology	GO:0030336	9	115	0.00621509	0.108431
RNA splicing	Gene Ontology	GO:0008380	11	160	0.00652067	0.112781
axon cytoplasm	Gene Ontology	GO:1904115	6	57	0.00670163	0.113509
alditol:NADP+ 1-oxidoreductase activity	Gene Ontology	GO:0004032	3	12	0.00681696	0.113509
positive regulation of mitotic metaphase/anaphase transition	Gene Ontology	GO:0045842	3	12	0.00681696	0.113509
aldo-keto reductase (NADP) activity	Gene Ontology	GO:0004033	3	12	0.00681696	0.113509
glutathione binding	Gene Ontology	GO:0043295	3	12	0.00681696	0.113509
NADP-retinol dehydrogenase activity	Gene Ontology	GO:0052650	3	12	0.00681696	0.113509
liver development	Gene Ontology	GO:0001889	7	76	0.00683849	0.113509
nuclear body	Gene Ontology	GO:0016604	17	307	0.00684564	0.113509
positive regulation of GTPase activity	Gene Ontology	GO:0043547	17	307	0.00684564	0.113509
fatty acid binding	Gene Ontology	GO:0005504	4	25	0.00708542	0.115263
homologous chromosome pairing at meiosis	Gene Ontology	GO:0007129	4	25	0.00708542	0.115263
positive regulation of cardiac muscle cell proliferation	Gene Ontology	GO:0060045	4	25	0.00708542	0.115263
synaptic membrane adhesion	Gene Ontology	GO:0099560	4	25	0.00708542	0.115263
aromatase activity	Gene Ontology	GO:0070330	4	25	0.00708542	0.115263
retinoic acid metabolic process	Gene Ontology	GO:0042573	4	25	0.00708542	0.115263
cellular response to insulin stimulus	Gene Ontology	GO:0032869	8	97	0.00725867	0.117446
negative regulation of gene expression	Gene Ontology	GO:0010629	13	210	0.00738013	0.118773
negative regulation of G1/S transition of mitotic cell cycle	Gene Ontology	GO:2000134	5	41	0.00748943	0.119573
potassium channel regulator activity	Gene Ontology	GO:0015459	5	41	0.00748943	0.119573
transcription by RNA polymerase II	Gene Ontology	GO:0006366	12	187	0.00760909	0.120868
regulation of protein localization	Gene Ontology	GO:0032880	6	59	0.00779086	0.123079
cell population proliferation	Gene Ontology	GO:0008283	10	142	0.00795724	0.123767
lysophospholipase activity	Gene Ontology	GO:0004622	4	26	0.00800535	0.123767
cellular response to unfolded protein	Gene Ontology	GO:0034620	4	26	0.00800535	0.123767
positive regulation of excitatory postsynaptic potential	Gene Ontology	GO:2000463	4	26	0.00800535	0.123767
ribosomal large subunit assembly	Gene Ontology	GO:0000027	4	26	0.00800535	0.123767
peptidyl-tyrosine dephosphorylation	Gene Ontology	GO:0035335	8	99	0.00810317	0.123767
lysosome	Gene Ontology	GO:0005764	15	262	0.00811607	0.123767
perinuclear region of cytoplasm	Gene Ontology	GO:0048471	31	697	0.00813166	0.123767
lysosome organization	Gene Ontology	GO:0007040	5	42	0.00820041	0.123767
GABA-gated chloride ion channel activity	Gene Ontology	GO:0022851	3	13	0.00822509	0.123767
synaptic transmission, GABAergic	Gene Ontology	GO:0051932	3	13	0.00822509	0.123767
protein kinase regulator activity	Gene Ontology	GO:0019887	3	13	0.00822509	0.123767
mannosylation	Gene Ontology	GO:0097502	3	13	0.00822509	0.123767
axon terminus	Gene Ontology	GO:0043679	6	60	0.00838075	0.124861
protein tyrosine phosphatase activity	Gene Ontology	GO:0004725	8	100	0.00855205	0.127098
positive regulation of JNK cascade	Gene Ontology	GO:0046330	7	80	0.00878762	0.130278
protein folding chaperone	Gene Ontology	GO:0044183	4	27	0.00900026	0.130561
axon extension	Gene Ontology	GO:0048675	4	27	0.00900026	0.130561
dynein light intermediate chain binding	Gene Ontology	GO:0051959	4	27	0.00900026	0.130561
gamma-aminobutyric acid signaling pathway	Gene Ontology	GO:0007214	4	27	0.00900026	0.130561
misfolded protein binding	Gene Ontology	GO:0051787	4	27	0.00900026	0.130561
positive regulation of T cell proliferation	Gene Ontology	GO:0042102	6	61	0.00900199	0.130561
transmembrane signaling receptor activity	Gene Ontology	GO:0004888	10	146	0.00946618	0.136635
neuron projection morphogenesis	Gene Ontology	GO:0048812	6	62	0.00965546	0.136644
cellular response to amino acid starvation	Gene Ontology	GO:0034198	5	44	0.00976001	0.136644
cilium-dependent cell motility	Gene Ontology	GO:0060285	3	14	0.00979147	0.136644
positive regulation of cellular protein catabolic process	Gene Ontology	GO:1903364	3	14	0.00979147	0.136644
neural retina development	Gene Ontology	GO:0003407	3	14	0.00979147	0.136644
negative regulation of keratinocyte proliferation	Gene Ontology	GO:0010839	3	14	0.00979147	0.136644
transcription corepressor activity	Gene Ontology	GO:0003714	12	194	0.00986542	0.136644
regulation of intracellular pH	Gene Ontology	GO:0051453	4	28	0.0100724	0.1381
synaptic transmission, glutamatergic	Gene Ontology	GO:0035249	4	28	0.0100724	0.1381
proteolysis involved in cellular protein catabolic process	Gene Ontology	GO:0051603	4	28	0.0100724	0.1381
nuclear chromatin	Gene Ontology	GO:0000790	38	915	0.0102185	0.139467
activation of GTPase activity	Gene Ontology	GO:0090630	8	104	0.0105354	0.143143
chaperone binding	Gene Ontology	GO:0051087	8	104	0.0105354	0.143143
regulation of megakaryocyte differentiation	Gene Ontology	GO:0045652	5	45	0.0106113	0.143205
protein ubiquitination	Gene Ontology	GO:0016567	23	486	0.0109239	0.147094
cholesterol homeostasis	Gene Ontology	GO:0042632	7	84	0.0111161	0.148151
axon guidance	Gene Ontology	GO:0007411	13	222	0.0111467	0.148151
negative regulation of apoptotic process	Gene Ontology	GO:0043066	23	487	0.0111608	0.148151
regulation of cell motility	Gene Ontology	GO:2000145	4	29	0.0112239	0.148151
catenin complex	Gene Ontology	GO:0016342	4	29	0.0112239	0.148151
cellular response to copper ion	Gene Ontology	GO:0071280	4	29	0.0112239	0.148151
chemical synaptic transmission	Gene Ontology	GO:0007268	14	248	0.0114879	0.148469
neural crest cell migration	Gene Ontology	GO:0001755	5	46	0.011512	0.148469
RNA metabolic process	Gene Ontology	GO:0016070	5	46	0.011512	0.148469
regulation of regulatory T cell differentiation	Gene Ontology	GO:0045589	3	15	0.0115193	0.148469
translation repressor activity, mRNA regulatory element binding	Gene Ontology	GO:0000900	3	15	0.0115193	0.148469
negative regulation of calcineurin-NFAT signaling cascade	Gene Ontology	GO:0070885	3	15	0.0115193	0.148469
negative regulation of cytokine secretion	Gene Ontology	GO:0050710	3	15	0.0115193	0.148469
COPII vesicle coat	Gene Ontology	GO:0030127	3	15	0.0115193	0.148469
positive regulation of neuron migration	Gene Ontology	GO:2001224	3	15	0.0115193	0.148469
vocalization behavior	Gene Ontology	GO:0071625	3	15	0.0115193	0.148469
positive regulation of peptidyl-tyrosine phosphorylation	Gene Ontology	GO:0050731	7	86	0.0124345	0.155635
activation of cysteine-type endopeptidase activity involved in apoptotic process	Gene Ontology	GO:0006919	7	86	0.0124345	0.155635
positive regulation of filopodium assembly	Gene Ontology	GO:0051491	4	30	0.0124568	0.155635
protein tyrosine kinase binding	Gene Ontology	GO:1990782	4	30	0.0124568	0.155635
retinol metabolic process	Gene Ontology	GO:0042572	5	47	0.0124632	0.155635
rhythmic process	Gene Ontology	GO:0048511	6	66	0.0126085	0.156414
regulation of transcription by RNA polymerase II	Gene Ontology	GO:0006357	32	751	0.0126219	0.156414
DNA-binding transcription activator activity, RNA polymerase II-specific	Gene Ontology	GO:0001228	22	466	0.0129068	0.156414
DNA-binding transcription repressor activity, RNA polymerase II-specific	Gene Ontology	GO:0001227	14	253	0.0133639	0.156414
vasculature development	Gene Ontology	GO:0001944	3	16	0.0134114	0.156414
prostaglandin biosynthetic process	Gene Ontology	GO:0001516	3	16	0.0134114	0.156414
arachidonic acid epoxygenase activity	Gene Ontology	GO:0008392	3	16	0.0134114	0.156414
detoxification of copper ion	Gene Ontology	GO:0010273	3	16	0.0134114	0.156414
microtubule motor activity	Gene Ontology	GO:0003777	6	67	0.0134357	0.156414
post-embryonic development	Gene Ontology	GO:0009791	6	67	0.0134357	0.156414
chloride channel complex	Gene Ontology	GO:0034707	5	48	0.0134663	0.156414
box H/ACA snoRNP complex	Gene Ontology	GO:0031429	2	5	0.0137144	0.156414
positive regulation of neuron maturation	Gene Ontology	GO:0014042	2	5	0.0137144	0.156414
sodium:bicarbonate symporter activity	Gene Ontology	GO:0008510	2	5	0.0137144	0.156414
tubular endosome	Gene Ontology	GO:0097422	2	5	0.0137144	0.156414
protein de-ADP-ribosylation	Gene Ontology	GO:0051725	2	5	0.0137144	0.156414
positive regulation of cell projection organization	Gene Ontology	GO:0031346	2	5	0.0137144	0.156414
nucleolus organization	Gene Ontology	GO:0007000	2	5	0.0137144	0.156414
sperm ejaculation	Gene Ontology	GO:0042713	2	5	0.0137144	0.156414
cellular response to xenobiotic stimulus	Gene Ontology	GO:0071466	2	5	0.0137144	0.156414
phosphorylase kinase activity	Gene Ontology	GO:0004689	2	5	0.0137144	0.156414
neuroligin family protein binding	Gene Ontology	GO:0097109	2	5	0.0137144	0.156414
box H/ACA snoRNA binding	Gene Ontology	GO:0034513	2	5	0.0137144	0.156414
phosphorylase kinase complex	Gene Ontology	GO:0005964	2	5	0.0137144	0.156414
C-terminal protein deglutamylation	Gene Ontology	GO:0035609	2	5	0.0137144	0.156414
regulation of cellular protein metabolic process	Gene Ontology	GO:0032268	2	5	0.0137144	0.156414
positive regulation of melanocyte differentiation	Gene Ontology	GO:0045636	2	5	0.0137144	0.156414
positive regulation of cellular metabolic process	Gene Ontology	GO:0031325	2	5	0.0137144	0.156414
anchored component of presynaptic membrane	Gene Ontology	GO:0099026	2	5	0.0137144	0.156414
ERBB2 signaling pathway	Gene Ontology	GO:0038128	4	31	0.013773	0.156414
germ cell development	Gene Ontology	GO:0007281	4	31	0.013773	0.156414
regulation of exocytosis	Gene Ontology	GO:0017157	4	31	0.013773	0.156414
ribonucleoprotein complex	Gene Ontology	GO:1990904	10	156	0.0141913	0.159958
response to nutrient	Gene Ontology	GO:0007584	6	68	0.0143001	0.160882
transcription coregulator activity	Gene Ontology	GO:0003712	7	89	0.0146178	0.163236
regulation of mRNA stability	Gene Ontology	GO:0043488	8	111	0.0147963	0.164619
innate immune response	Gene Ontology	GO:0045087	25	558	0.0150027	0.165091
positive regulation of erythrocyte differentiation	Gene Ontology	GO:0045648	4	32	0.0151741	0.165091
regulation of presynapse assembly	Gene Ontology	GO:1905606	4	32	0.0151741	0.165091
plasma membrane raft	Gene Ontology	GO:0044853	4	32	0.0151741	0.165091
mismatch repair	Gene Ontology	GO:0006298	4	32	0.0151741	0.165091
regulation of hematopoietic stem cell differentiation	Gene Ontology	GO:1902036	6	69	0.0152024	0.165091
cellular response to estrogen stimulus	Gene Ontology	GO:0071391	3	17	0.0154696	0.165091
gastrulation with mouth forming second	Gene Ontology	GO:0001702	3	17	0.0154696	0.165091
epithelial cilium movement involved in extracellular fluid movement	Gene Ontology	GO:0003351	3	17	0.0154696	0.165091
negative regulation of anoikis	Gene Ontology	GO:2000811	3	17	0.0154696	0.165091
skeletal muscle tissue development	Gene Ontology	GO:0007519	5	50	0.0156325	0.166281
heme binding	Gene Ontology	GO:0020037	9	135	0.0156363	0.166281
protein stabilization	Gene Ontology	GO:0050821	11	183	0.0157802	0.167515
regulation of complement activation	Gene Ontology	GO:0030449	8	113	0.0162151	0.169404
regulation of heart contraction	Gene Ontology	GO:0008016	4	33	0.0166619	0.169404
dendrite cytoplasm	Gene Ontology	GO:0032839	4	33	0.0166619	0.169404
vesicle docking involved in exocytosis	Gene Ontology	GO:0006904	4	33	0.0166619	0.169404
extrinsic apoptotic signaling pathway in absence of ligand	Gene Ontology	GO:0097192	4	33	0.0166619	0.169404
repressing transcription factor binding	Gene Ontology	GO:0070491	5	51	0.0167978	0.169404
cellular response to amino acid stimulus	Gene Ontology	GO:0071230	5	51	0.0167978	0.169404
MAPK cascade	Gene Ontology	GO:0000165	14	261	0.0168476	0.169404
negative regulation of DNA-binding transcription factor activity	Gene Ontology	GO:0043433	6	71	0.0171238	0.169404
peptidyl-serine phosphorylation	Gene Ontology	GO:0018105	10	161	0.0171274	0.169404
biological_process	Gene Ontology	GO:0008150	26	594	0.0171665	0.169404
negative regulation of neuron apoptotic process	Gene Ontology	GO:0043524	9	138	0.0176548	0.169404
cellular response to cholesterol	Gene Ontology	GO:0071397	3	18	0.0176955	0.169404
female gamete generation	Gene Ontology	GO:0007292	3	18	0.0176955	0.169404
positive regulation of interleukin-17 production	Gene Ontology	GO:0032740	3	18	0.0176955	0.169404
negative regulation of growth	Gene Ontology	GO:0045926	3	18	0.0176955	0.169404
ATP-dependent microtubule motor activity, minus-end-directed	Gene Ontology	GO:0008569	3	18	0.0176955	0.169404
hydrolase activity, acting on glycosyl bonds	Gene Ontology	GO:0016798	2	6	0.0179642	0.169404
heterocycle metabolic process	Gene Ontology	GO:0046483	2	6	0.0179642	0.169404
nitric-oxide synthase regulator activity	Gene Ontology	GO:0030235	2	6	0.0179642	0.169404
positive regulation of dendritic cell differentiation	Gene Ontology	GO:2001200	2	6	0.0179642	0.169404
TRAIL-activated apoptotic signaling pathway	Gene Ontology	GO:0036462	2	6	0.0179642	0.169404
meiotic DNA double-strand break formation	Gene Ontology	GO:0042138	2	6	0.0179642	0.169404
spermatid differentiation	Gene Ontology	GO:0048515	2	6	0.0179642	0.169404
RNA polymerase III type 3 promoter sequence-specific DNA binding	Gene Ontology	GO:0001006	2	6	0.0179642	0.169404
positive regulation of T-helper 17 type immune response	Gene Ontology	GO:2000318	2	6	0.0179642	0.169404
negative regulation of lipoprotein lipase activity	Gene Ontology	GO:0051005	2	6	0.0179642	0.169404
endocardial cushion formation	Gene Ontology	GO:0003272	2	6	0.0179642	0.169404
positive regulation of epithelial cell proliferation involved in lung morphogenesis	Gene Ontology	GO:0060501	2	6	0.0179642	0.169404
very-low-density lipoprotein particle clearance	Gene Ontology	GO:0034447	2	6	0.0179642	0.169404
regulation of hydrogen peroxide metabolic process	Gene Ontology	GO:0010310	2	6	0.0179642	0.169404
phosphatidylcholine-sterol O-acyltransferase activator activity	Gene Ontology	GO:0060228	2	6	0.0179642	0.169404
negative regulation of stem cell proliferation	Gene Ontology	GO:2000647	2	6	0.0179642	0.169404
uterus morphogenesis	Gene Ontology	GO:0061038	2	6	0.0179642	0.169404
pentose-phosphate shunt, non-oxidative branch	Gene Ontology	GO:0009052	2	6	0.0179642	0.169404
monoterpenoid metabolic process	Gene Ontology	GO:0016098	2	6	0.0179642	0.169404
signaling	Gene Ontology	GO:0023052	2	6	0.0179642	0.169404
mitotic centrosome separation	Gene Ontology	GO:0007100	2	6	0.0179642	0.169404
regulation of microtubule motor activity	Gene Ontology	GO:2000574	2	6	0.0179642	0.169404
hair cell differentiation	Gene Ontology	GO:0035315	2	6	0.0179642	0.169404
BMP receptor activity	Gene Ontology	GO:0098821	2	6	0.0179642	0.169404
histone H3-K4 dimethylation	Gene Ontology	GO:0044648	2	6	0.0179642	0.169404
potassium channel complex	Gene Ontology	GO:0034705	2	6	0.0179642	0.169404
ionotropic glutamate receptor activity	Gene Ontology	GO:0004970	2	6	0.0179642	0.169404
negative regulation of catalytic activity	Gene Ontology	GO:0043086	5	52	0.0180193	0.169404
cilium	Gene Ontology	GO:0005929	12	212	0.0180537	0.169404
transcription-coupled nucleotide-excision repair	Gene Ontology	GO:0006283	6	72	0.0181444	0.169404
positive regulation of kinase activity	Gene Ontology	GO:0033674	6	72	0.0181444	0.169404
RNA phosphodiester bond hydrolysis, endonucleolytic	Gene Ontology	GO:0090502	6	72	0.0181444	0.169404
filopodium	Gene Ontology	GO:0030175	6	72	0.0181444	0.169404
epidermal growth factor receptor binding	Gene Ontology	GO:0005154	4	34	0.0182379	0.169404
tissue development	Gene Ontology	GO:0009888	4	34	0.0182379	0.169404
positive regulation of telomerase activity	Gene Ontology	GO:0051973	4	34	0.0182379	0.169404
positive regulation of cell death	Gene Ontology	GO:0010942	4	34	0.0182379	0.169404
histone binding	Gene Ontology	GO:0042393	10	163	0.0184194	0.170563
nuclear-transcribed mRNA catabolic process, nonsense-mediated decay	Gene Ontology	GO:0000184	8	116	0.0185237	0.171266
endoplasmic reticulum to Golgi vesicle-mediated transport	Gene Ontology	GO:0006888	11	188	0.018696	0.172594
protein dimerization activity	Gene Ontology	GO:0046983	9	140	0.0191018	0.17607
actin binding	Gene Ontology	GO:0003779	14	266	0.0193524	0.176756
response to cold	Gene Ontology	GO:0009409	4	35	0.0199032	0.178351
negative regulation of extrinsic apoptotic signaling pathway	Gene Ontology	GO:2001237	4	35	0.0199032	0.178351
GABA-A receptor complex	Gene Ontology	GO:1902711	3	19	0.02009	0.178351
regulation of protein-containing complex assembly	Gene Ontology	GO:0043254	3	19	0.02009	0.178351
platelet formation	Gene Ontology	GO:0030220	3	19	0.02009	0.178351
regulation of neurotransmitter secretion	Gene Ontology	GO:0046928	3	19	0.02009	0.178351
DNA demethylation	Gene Ontology	GO:0080111	3	19	0.02009	0.178351
negative regulation of transposition	Gene Ontology	GO:0010529	3	19	0.02009	0.178351
regulation of protein kinase activity	Gene Ontology	GO:0045859	3	19	0.02009	0.178351
SWI/SNF complex	Gene Ontology	GO:0016514	3	19	0.02009	0.178351
positive regulation of endothelial cell apoptotic process	Gene Ontology	GO:2000353	3	19	0.02009	0.178351
telomere maintenance via telomerase	Gene Ontology	GO:0007004	3	19	0.02009	0.178351
mannosyltransferase activity	Gene Ontology	GO:0000030	3	19	0.02009	0.178351
regulation of establishment of cell polarity	Gene Ontology	GO:2000114	3	19	0.02009	0.178351
GABA-A receptor activity	Gene Ontology	GO:0004890	3	19	0.02009	0.178351
positive regulation of proteasomal ubiquitin-dependent protein catabolic process	Gene Ontology	GO:0032436	6	74	0.0203088	0.179763
transmembrane receptor protein tyrosine kinase activity	Gene Ontology	GO:0004714	5	54	0.0206348	0.181846
transforming growth factor beta receptor signaling pathway	Gene Ontology	GO:0007179	7	96	0.0207494	0.182322
multicellular organism development	Gene Ontology	GO:0007275	21	462	0.0212382	0.18235
cholesterol metabolic process	Gene Ontology	GO:0008203	6	75	0.021454	0.18235
DNA-binding transcription factor activity	Gene Ontology	GO:0003700	26	607	0.0215857	0.18235
monooxygenase activity	Gene Ontology	GO:0004497	4	36	0.0216593	0.18235
protein phosphatase regulator activity	Gene Ontology	GO:0019888	4	36	0.0216593	0.18235
immune system process	Gene Ontology	GO:0002376	4	36	0.0216593	0.18235
chromosome, telomeric region	Gene Ontology	GO:0000781	5	55	0.0220307	0.18235
extracellular vesicle	Gene Ontology	GO:1903561	5	55	0.0220307	0.18235
cellular response to heat	Gene Ontology	GO:0034605	5	55	0.0220307	0.18235
cell fate commitment	Gene Ontology	GO:0045165	5	55	0.0220307	0.18235
centriole	Gene Ontology	GO:0005814	9	144	0.0222502	0.18235
regulation of long-term neuronal synaptic plasticity	Gene Ontology	GO:0048169	3	20	0.0226538	0.18235
estrogen metabolic process	Gene Ontology	GO:0008210	3	20	0.0226538	0.18235
microtubule plus-end binding	Gene Ontology	GO:0051010	3	20	0.0226538	0.18235
MAP kinase activity	Gene Ontology	GO:0004707	3	20	0.0226538	0.18235
superoxide metabolic process	Gene Ontology	GO:0006801	3	20	0.0226538	0.18235
histone H3-K4 trimethylation	Gene Ontology	GO:0080182	3	20	0.0226538	0.18235
intracellular estrogen receptor signaling pathway	Gene Ontology	GO:0030520	3	20	0.0226538	0.18235
telomerase holoenzyme complex	Gene Ontology	GO:0005697	3	20	0.0226538	0.18235
transcription initiation from RNA polymerase III promoter	Gene Ontology	GO:0006384	2	7	0.0226915	0.18235
voluntary musculoskeletal movement	Gene Ontology	GO:0050882	2	7	0.0226915	0.18235
monoacylglycerol biosynthetic process	Gene Ontology	GO:0006640	2	7	0.0226915	0.18235
mesendoderm development	Gene Ontology	GO:0048382	2	7	0.0226915	0.18235
neuron death	Gene Ontology	GO:0070997	2	7	0.0226915	0.18235
polyadenylation-dependent snoRNA 3'-end processing	Gene Ontology	GO:0071051	2	7	0.0226915	0.18235
righting reflex	Gene Ontology	GO:0060013	2	7	0.0226915	0.18235
midbrain dopaminergic neuron differentiation	Gene Ontology	GO:1904948	2	7	0.0226915	0.18235
arachidonic acid monooxygenase activity	Gene Ontology	GO:0008391	2	7	0.0226915	0.18235
response to herbicide	Gene Ontology	GO:0009635	2	7	0.0226915	0.18235
regulation of cell cycle arrest	Gene Ontology	GO:0071156	2	7	0.0226915	0.18235
heme catabolic process	Gene Ontology	GO:0042167	2	7	0.0226915	0.18235
pronucleus	Gene Ontology	GO:0045120	2	7	0.0226915	0.18235
phosphatidylcholine transporter activity	Gene Ontology	GO:0008525	2	7	0.0226915	0.18235
positive regulation of DNA-templated transcription, initiation	Gene Ontology	GO:2000144	2	7	0.0226915	0.18235
RNA polymerase I core binding	Gene Ontology	GO:0001042	2	7	0.0226915	0.18235
ectopic germ cell programmed cell death	Gene Ontology	GO:0035234	2	7	0.0226915	0.18235
lipoprotein particle binding	Gene Ontology	GO:0071813	2	7	0.0226915	0.18235
Elongator holoenzyme complex	Gene Ontology	GO:0033588	2	7	0.0226915	0.18235
long-chain fatty-acyl-CoA metabolic process	Gene Ontology	GO:0035336	2	7	0.0226915	0.18235
cellular response to misfolded protein	Gene Ontology	GO:0071218	2	7	0.0226915	0.18235
positive regulation of memory T cell differentiation	Gene Ontology	GO:0043382	2	7	0.0226915	0.18235
positive regulation of T cell apoptotic process	Gene Ontology	GO:0070234	2	7	0.0226915	0.18235
neural crest formation	Gene Ontology	GO:0014029	2	7	0.0226915	0.18235
transmembrane receptor protein serine/threonine kinase activity	Gene Ontology	GO:0004675	2	7	0.0226915	0.18235
cell maturation	Gene Ontology	GO:0048469	4	37	0.0235071	0.187156
protein autophosphorylation	Gene Ontology	GO:0046777	10	170	0.0235072	0.187156
regulation of membrane potential	Gene Ontology	GO:0042391	7	99	0.0238555	0.18957
regulation of cellular response to heat	Gene Ontology	GO:1900034	6	77	0.0238735	0.18957
cellular response to DNA damage stimulus	Gene Ontology	GO:0006974	13	248	0.0242758	0.192511
voltage-gated sodium channel activity	Gene Ontology	GO:0005248	3	21	0.0253868	0.197383
tissue homeostasis	Gene Ontology	GO:0001894	3	21	0.0253868	0.197383
negative regulation of blood vessel endothelial cell migration	Gene Ontology	GO:0043537	3	21	0.0253868	0.197383
regulation of innate immune response	Gene Ontology	GO:0045088	3	21	0.0253868	0.197383
neural crest cell development	Gene Ontology	GO:0014032	3	21	0.0253868	0.197383
melanocyte differentiation	Gene Ontology	GO:0030318	3	21	0.0253868	0.197383
histone H3-K4 methylation	Gene Ontology	GO:0051568	3	21	0.0253868	0.197383
calcium-dependent cell-cell adhesion via plasma membrane cell adhesion molecules	Gene Ontology	GO:0016339	4	38	0.0254477	0.197383
sarcomere organization	Gene Ontology	GO:0045214	4	38	0.0254477	0.197383
voltage-gated calcium channel activity	Gene Ontology	GO:0005245	4	38	0.0254477	0.197383
cell-cell signaling	Gene Ontology	GO:0007267	12	224	0.0258225	0.19874
negative regulation of translation	Gene Ontology	GO:0017148	6	79	0.026469	0.19874
humoral immune response	Gene Ontology	GO:0006959	5	58	0.0265803	0.19874
positive regulation of autophagy	Gene Ontology	GO:0010508	5	58	0.0265803	0.19874
clathrin-coated pit	Gene Ontology	GO:0005905	5	58	0.0265803	0.19874
phosphatidylserine binding	Gene Ontology	GO:0001786	5	58	0.0265803	0.19874
protein dephosphorylation	Gene Ontology	GO:0006470	9	149	0.0266874	0.19874
trans-Golgi network	Gene Ontology	GO:0005802	10	174	0.0268333	0.19874
endomembrane system	Gene Ontology	GO:0012505	8	125	0.0268459	0.19874
mRNA binding	Gene Ontology	GO:0003729	11	200	0.0272998	0.19874
integral component of mitochondrial inner membrane	Gene Ontology	GO:0031305	4	39	0.0274818	0.19874
histone deacetylation	Gene Ontology	GO:0016575	4	39	0.0274818	0.19874
chondrocyte differentiation	Gene Ontology	GO:0002062	4	39	0.0274818	0.19874
positive regulation of bone mineralization	Gene Ontology	GO:0030501	4	39	0.0274818	0.19874
protein tyrosine/serine/threonine phosphatase activity	Gene Ontology	GO:0008138	4	39	0.0274818	0.19874
aggresome	Gene Ontology	GO:0016235	4	39	0.0274818	0.19874
cellular response to cadmium ion	Gene Ontology	GO:0071276	4	39	0.0274818	0.19874
phosphatidylinositol binding	Gene Ontology	GO:0035091	6	80	0.0278342	0.19874
response to drug	Gene Ontology	GO:0042493	14	280	0.0278638	0.19874
maintenance of cell polarity	Gene Ontology	GO:0030011	2	8	0.0278678	0.19874
regulation of protein autophosphorylation	Gene Ontology	GO:0031952	2	8	0.0278678	0.19874
tissue remodeling	Gene Ontology	GO:0048771	2	8	0.0278678	0.19874
xenobiotic catabolic process	Gene Ontology	GO:0042178	2	8	0.0278678	0.19874
C21-steroid hormone metabolic process	Gene Ontology	GO:0008207	2	8	0.0278678	0.19874
protein O-linked glycosylation via threonine	Gene Ontology	GO:0018243	2	8	0.0278678	0.19874
histone H3-K4 monomethylation	Gene Ontology	GO:0097692	2	8	0.0278678	0.19874
cellular response to antibiotic	Gene Ontology	GO:0071236	2	8	0.0278678	0.19874
sterol esterase activity	Gene Ontology	GO:0004771	2	8	0.0278678	0.19874
regulation of synaptic vesicle cycle	Gene Ontology	GO:0098693	2	8	0.0278678	0.19874
entry of bacterium into host cell	Gene Ontology	GO:0035635	2	8	0.0278678	0.19874
histone H3-K36 methylation	Gene Ontology	GO:0010452	2	8	0.0278678	0.19874
protein antigen binding	Gene Ontology	GO:1990405	2	8	0.0278678	0.19874
unmethylated CpG binding	Gene Ontology	GO:0045322	2	8	0.0278678	0.19874
cell morphogenesis involved in neuron differentiation	Gene Ontology	GO:0048667	2	8	0.0278678	0.19874
chylomicron remnant clearance	Gene Ontology	GO:0034382	2	8	0.0278678	0.19874
positive regulation of cation channel activity	Gene Ontology	GO:2001259	2	8	0.0278678	0.19874
deoxycytidine deaminase activity	Gene Ontology	GO:0047844	2	8	0.0278678	0.19874
monocyte activation	Gene Ontology	GO:0042117	2	8	0.0278678	0.19874
Atg1/ULK1 kinase complex	Gene Ontology	GO:1990316	2	8	0.0278678	0.19874
retinal dehydrogenase activity	Gene Ontology	GO:0001758	2	8	0.0278678	0.19874
germinal center formation	Gene Ontology	GO:0002467	2	8	0.0278678	0.19874
hindlimb morphogenesis	Gene Ontology	GO:0035137	2	8	0.0278678	0.19874
positive regulation of circadian rhythm	Gene Ontology	GO:0042753	2	8	0.0278678	0.19874
minor groove of adenine-thymine-rich DNA binding	Gene Ontology	GO:0003680	2	8	0.0278678	0.19874
negative regulation of acute inflammatory response	Gene Ontology	GO:0002674	2	8	0.0278678	0.19874
regulation of axon guidance	Gene Ontology	GO:1902667	2	8	0.0278678	0.19874
positive regulation of natural killer cell proliferation	Gene Ontology	GO:0032819	2	8	0.0278678	0.19874
calcium-mediated signaling using intracellular calcium source	Gene Ontology	GO:0035584	3	22	0.0282888	0.198914
protein disulfide oxidoreductase activity	Gene Ontology	GO:0015035	3	22	0.0282888	0.198914
gene expression	Gene Ontology	GO:0010467	3	22	0.0282888	0.198914
glutathione derivative biosynthetic process	Gene Ontology	GO:1901687	3	22	0.0282888	0.198914
tau-protein kinase activity	Gene Ontology	GO:0050321	3	22	0.0282888	0.198914
cellular protein modification process	Gene Ontology	GO:0006464	6	81	0.0292451	0.204444
retrograde transport, endosome to Golgi	Gene Ontology	GO:0042147	6	81	0.0292451	0.204444
positive regulation of interleukin-10 production	Gene Ontology	GO:0032733	4	40	0.0296101	0.20547
positive regulation of pri-miRNA transcription by RNA polymerase II	Gene Ontology	GO:1902895	4	40	0.0296101	0.20547
cilium movement	Gene Ontology	GO:0003341	4	40	0.0296101	0.20547
endocytic recycling	Gene Ontology	GO:0032456	4	40	0.0296101	0.20547
protein N-terminus binding	Gene Ontology	GO:0047485	7	104	0.029717	0.20583
positive regulation of osteoblast differentiation	Gene Ontology	GO:0045669	5	60	0.0299225	0.206778
modulation of chemical synaptic transmission	Gene Ontology	GO:0050804	5	60	0.0299225	0.206778
anaphase-promoting complex-dependent catabolic process	Gene Ontology	GO:0031145	6	82	0.0307021	0.211195
regulation of focal adhesion assembly	Gene Ontology	GO:0051893	3	23	0.031359	0.211366
preribosome, large subunit precursor	Gene Ontology	GO:0030687	3	23	0.031359	0.211366
plasma membrane organization	Gene Ontology	GO:0007009	3	23	0.031359	0.211366
positive regulation of dendrite extension	Gene Ontology	GO:1903861	3	23	0.031359	0.211366
positive regulation of mesenchymal cell proliferation	Gene Ontology	GO:0002053	3	23	0.031359	0.211366
transcription coactivator binding	Gene Ontology	GO:0001223	3	23	0.031359	0.211366
negative regulation of T cell receptor signaling pathway	Gene Ontology	GO:0050860	3	23	0.031359	0.211366
transcriptionally active chromatin	Gene Ontology	GO:0035327	3	23	0.031359	0.211366
ionotropic glutamate receptor signaling pathway	Gene Ontology	GO:0035235	3	23	0.031359	0.211366
response to wounding	Gene Ontology	GO:0009611	5	61	0.0316882	0.213034
photoreceptor cell maintenance	Gene Ontology	GO:0045494	4	41	0.0318333	0.213034
post-translational protein modification	Gene Ontology	GO:0043687	16	342	0.0327432	0.213034
central nervous system projection neuron axonogenesis	Gene Ontology	GO:0021952	2	9	0.0334657	0.213034
monosaccharide binding	Gene Ontology	GO:0048029	2	9	0.0334657	0.213034
negative regulation of organ growth	Gene Ontology	GO:0046621	2	9	0.0334657	0.213034
myoblast migration	Gene Ontology	GO:0051451	2	9	0.0334657	0.213034
postsynapse organization	Gene Ontology	GO:0099173	2	9	0.0334657	0.213034
cytolysis by host of symbiont cells	Gene Ontology	GO:0051838	2	9	0.0334657	0.213034
DNA topological change	Gene Ontology	GO:0006265	2	9	0.0334657	0.213034
sensory perception of light stimulus	Gene Ontology	GO:0050953	2	9	0.0334657	0.213034
modulation of age-related behavioral decline	Gene Ontology	GO:0090647	2	9	0.0334657	0.213034
positive regulation of synapse maturation	Gene Ontology	GO:0090129	2	9	0.0334657	0.213034
extracellular matrix constituent conferring elasticity	Gene Ontology	GO:0030023	2	9	0.0334657	0.213034
neuronal action potential propagation	Gene Ontology	GO:0019227	2	9	0.0334657	0.213034
non-membrane spanning protein tyrosine phosphatase activity	Gene Ontology	GO:0004726	2	9	0.0334657	0.213034
phosphatidylinositol transfer activity	Gene Ontology	GO:0008526	2	9	0.0334657	0.213034
T cell mediated immunity	Gene Ontology	GO:0002456	2	9	0.0334657	0.213034
positive regulation of T-helper 1 type immune response	Gene Ontology	GO:0002827	2	9	0.0334657	0.213034
regulation of resting membrane potential	Gene Ontology	GO:0060075	2	9	0.0334657	0.213034
regulation of neural precursor cell proliferation	Gene Ontology	GO:2000177	2	9	0.0334657	0.213034
negative regulation of cell division	Gene Ontology	GO:0051782	2	9	0.0334657	0.213034
lysozyme activity	Gene Ontology	GO:0003796	2	9	0.0334657	0.213034
microtubule organizing center organization	Gene Ontology	GO:0031023	2	9	0.0334657	0.213034
cellular response to testosterone stimulus	Gene Ontology	GO:0071394	2	9	0.0334657	0.213034
natural killer cell lectin-like receptor binding	Gene Ontology	GO:0046703	2	9	0.0334657	0.213034
transcription preinitiation complex	Gene Ontology	GO:0097550	2	9	0.0334657	0.213034
icosanoid metabolic process	Gene Ontology	GO:0006690	2	9	0.0334657	0.213034
hemostasis	Gene Ontology	GO:0007599	2	9	0.0334657	0.213034
doxorubicin metabolic process	Gene Ontology	GO:0044598	2	9	0.0334657	0.213034
positive regulation of cholesterol esterification	Gene Ontology	GO:0010873	2	9	0.0334657	0.213034
daunorubicin metabolic process	Gene Ontology	GO:0044597	2	9	0.0334657	0.213034
cyclin-dependent protein serine/threonine kinase activator activity	Gene Ontology	GO:0061575	2	9	0.0334657	0.213034
mitochondrial fragmentation involved in apoptotic process	Gene Ontology	GO:0043653	2	9	0.0334657	0.213034
oxidoreductase activity, acting on paired donors, with incorporation or reduction of molecular oxygen	Gene Ontology	GO:0016705	2	9	0.0334657	0.213034
mitochondrial outer membrane translocase complex	Gene Ontology	GO:0005742	2	9	0.0334657	0.213034
neurotransmitter receptor transport, endosome to postsynaptic membrane	Gene Ontology	GO:0098887	2	9	0.0334657	0.213034
receptor complex	Gene Ontology	GO:0043235	11	207	0.0334714	0.213034
DNA replication	Gene Ontology	GO:0006260	8	131	0.0336541	0.213675
multicellular organism growth	Gene Ontology	GO:0035264	6	84	0.0337563	0.213793
extracellular space	Gene Ontology	GO:0005615	56	1572	0.0337793	0.213793
adherens junction organization	Gene Ontology	GO:0034332	4	42	0.0341517	0.214348
4 iron, 4 sulfur cluster binding	Gene Ontology	GO:0051539	4	42	0.0341517	0.214348
positive regulation of insulin secretion	Gene Ontology	GO:0032024	4	42	0.0341517	0.214348
Hsp70 protein binding	Gene Ontology	GO:0030544	4	42	0.0341517	0.214348
nuclear receptor activity	Gene Ontology	GO:0004879	4	42	0.0341517	0.214348
positive regulation of activated T cell proliferation	Gene Ontology	GO:0042104	3	24	0.0345962	0.215787
ATPase activator activity	Gene Ontology	GO:0001671	3	24	0.0345962	0.215787
peroxisome	Gene Ontology	GO:0005777	7	108	0.0350519	0.218383
voltage-gated potassium channel complex	Gene Ontology	GO:0008076	6	85	0.0353545	0.218383
ion transmembrane transport	Gene Ontology	GO:0034220	11	209	0.0354024	0.218383
retinoid metabolic process	Gene Ontology	GO:0001523	5	63	0.0354115	0.218383
lysosomal membrane	Gene Ontology	GO:0005765	15	318	0.0356774	0.219797
spermatogenesis	Gene Ontology	GO:0007283	18	404	0.036503	0.223849
cellular response to epidermal growth factor stimulus	Gene Ontology	GO:0071364	4	43	0.0365658	0.223849
intermembrane lipid transfer	Gene Ontology	GO:0120009	4	43	0.0365658	0.223849
SCF ubiquitin ligase complex	Gene Ontology	GO:0019005	5	64	0.0373701	0.223849
chloride channel activity	Gene Ontology	GO:0005254	5	64	0.0373701	0.223849
protein targeting to peroxisome	Gene Ontology	GO:0006625	5	64	0.0373701	0.223849
lamellipodium	Gene Ontology	GO:0030027	10	185	0.037687	0.223849
cellular response to zinc ion	Gene Ontology	GO:0071294	3	25	0.0379992	0.223849
cullin family protein binding	Gene Ontology	GO:0097602	3	25	0.0379992	0.223849
RNA splicing, via transesterification reactions	Gene Ontology	GO:0000375	3	25	0.0379992	0.223849
bitter taste receptor activity	Gene Ontology	GO:0033038	3	25	0.0379992	0.223849
dynein complex	Gene Ontology	GO:0030286	3	25	0.0379992	0.223849
sequence-specific double-stranded DNA binding	Gene Ontology	GO:1990837	23	553	0.0383839	0.223849
transcription initiation from RNA polymerase II promoter	Gene Ontology	GO:0006367	9	160	0.0385715	0.223849
protein domain specific binding	Gene Ontology	GO:0019904	12	239	0.0386539	0.223849
kinetochore	Gene Ontology	GO:0000776	6	87	0.0386947	0.223849
protein-DNA complex	Gene Ontology	GO:0032993	4	44	0.0390757	0.223849
regulation of phosphoprotein phosphatase activity	Gene Ontology	GO:0043666	4	44	0.0390757	0.223849
thymus development	Gene Ontology	GO:0048538	4	44	0.0390757	0.223849
regulation of circadian rhythm	Gene Ontology	GO:0042752	5	65	0.0393937	0.223849
phosphatidyl phospholipase B activity	Gene Ontology	GO:0102545	2	10	0.0394591	0.223849
lipid droplet formation	Gene Ontology	GO:0140042	2	10	0.0394591	0.223849
enoyl-CoA hydratase activity	Gene Ontology	GO:0004300	2	10	0.0394591	0.223849
response to dexamethasone	Gene Ontology	GO:0071548	2	10	0.0394591	0.223849
negative regulation of inclusion body assembly	Gene Ontology	GO:0090084	2	10	0.0394591	0.223849
structural constituent of myelin sheath	Gene Ontology	GO:0019911	2	10	0.0394591	0.223849
DNA replication-dependent nucleosome assembly	Gene Ontology	GO:0006335	2	10	0.0394591	0.223849
DNA cytosine deamination	Gene Ontology	GO:0070383	2	10	0.0394591	0.223849
cholinergic synapse	Gene Ontology	GO:0098981	2	10	0.0394591	0.223849
cysteine-type endopeptidase activity involved in apoptotic signaling pathway	Gene Ontology	GO:0097199	2	10	0.0394591	0.223849
TIM23 mitochondrial import inner membrane translocase complex	Gene Ontology	GO:0005744	2	10	0.0394591	0.223849
iron-sulfur cluster binding	Gene Ontology	GO:0051536	2	10	0.0394591	0.223849
mitochondrial transcription	Gene Ontology	GO:0006390	2	10	0.0394591	0.223849
cellular response to leucine	Gene Ontology	GO:0071233	2	10	0.0394591	0.223849
mitotic DNA replication checkpoint	Gene Ontology	GO:0033314	2	10	0.0394591	0.223849
production of siRNA involved in RNA interference	Gene Ontology	GO:0030422	2	10	0.0394591	0.223849
positive regulation of endothelial cell chemotaxis	Gene Ontology	GO:2001028	2	10	0.0394591	0.223849
juxtaparanode region of axon	Gene Ontology	GO:0044224	2	10	0.0394591	0.223849
phosphatidylinositol 3-kinase regulatory subunit binding	Gene Ontology	GO:0036312	2	10	0.0394591	0.223849
high voltage-gated calcium channel activity	Gene Ontology	GO:0008331	2	10	0.0394591	0.223849
fructose metabolic process	Gene Ontology	GO:0006000	2	10	0.0394591	0.223849
positive regulation of synaptic plasticity	Gene Ontology	GO:0031915	2	10	0.0394591	0.223849
negative regulation of transcription by competitive promoter binding	Gene Ontology	GO:0010944	2	10	0.0394591	0.223849
histone H3-K9 methylation	Gene Ontology	GO:0051567	2	10	0.0394591	0.223849
V(D)J recombination	Gene Ontology	GO:0033151	2	10	0.0394591	0.223849
sensory perception of chemical stimulus	Gene Ontology	GO:0007606	2	10	0.0394591	0.223849
negative regulation of cell size	Gene Ontology	GO:0045792	2	10	0.0394591	0.223849
RNA methyltransferase activity	Gene Ontology	GO:0008173	2	10	0.0394591	0.223849
negative regulation of macrophage activation	Gene Ontology	GO:0043031	2	10	0.0394591	0.223849
negative regulation of cell-cell adhesion mediated by cadherin	Gene Ontology	GO:2000048	2	10	0.0394591	0.223849
tetrahydrofolate interconversion	Gene Ontology	GO:0035999	2	10	0.0394591	0.223849
high-density lipoprotein particle clearance	Gene Ontology	GO:0034384	2	10	0.0394591	0.223849
P-body	Gene Ontology	GO:0000932	6	88	0.0404374	0.228324
inflammatory response	Gene Ontology	GO:0006954	17	381	0.0407725	0.229999
homophilic cell adhesion via plasma membrane adhesion molecules	Gene Ontology	GO:0007156	9	162	0.0410648	0.230378
circadian regulation of gene expression	Gene Ontology	GO:0032922	5	66	0.0414828	0.230378
roof of mouth development	Gene Ontology	GO:0060021	5	66	0.0414828	0.230378
long-chain fatty acid biosynthetic process	Gene Ontology	GO:0042759	3	26	0.0415662	0.230378
positive regulation of cytokine production	Gene Ontology	GO:0001819	3	26	0.0415662	0.230378
positive regulation of protein dephosphorylation	Gene Ontology	GO:0035307	3	26	0.0415662	0.230378
intracellular receptor signaling pathway	Gene Ontology	GO:0030522	3	26	0.0415662	0.230378
TBP-class protein binding	Gene Ontology	GO:0017025	3	26	0.0415662	0.230378
execution phase of apoptosis	Gene Ontology	GO:0097194	3	26	0.0415662	0.230378
syntaxin-1 binding	Gene Ontology	GO:0017075	3	26	0.0415662	0.230378
triglyceride lipase activity	Gene Ontology	GO:0004806	3	26	0.0415662	0.230378
negative regulation of I-kappaB kinase/NF-kappaB signaling	Gene Ontology	GO:0043124	4	45	0.0416816	0.230378
tau protein binding	Gene Ontology	GO:0048156	4	45	0.0416816	0.230378
T-tubule	Gene Ontology	GO:0030315	4	45	0.0416816	0.230378
viral entry into host cell	Gene Ontology	GO:0046718	6	89	0.0422291	0.232265
heart development	Gene Ontology	GO:0007507	10	189	0.0422932	0.232265
protein C-terminus binding	Gene Ontology	GO:0008022	10	189	0.0422932	0.232265
flagellated sperm motility	Gene Ontology	GO:0030317	5	67	0.0436376	0.23856
cellular response to retinoic acid	Gene Ontology	GO:0071300	5	67	0.0436376	0.23856
cell chemotaxis	Gene Ontology	GO:0060326	5	67	0.0436376	0.23856
histone deacetylase binding	Gene Ontology	GO:0042826	7	114	0.0441823	0.239187
regulation of mitotic cell cycle	Gene Ontology	GO:0007346	4	46	0.0443833	0.239187
regulation of small GTPase mediated signal transduction	Gene Ontology	GO:0051056	8	139	0.0444311	0.239187
neuron differentiation	Gene Ontology	GO:0030182	8	139	0.0444311	0.239187
carboxylic ester hydrolase activity	Gene Ontology	GO:0052689	3	27	0.0452952	0.239187
mitochondrial small ribosomal subunit	Gene Ontology	GO:0005763	3	27	0.0452952	0.239187
glutathione transferase activity	Gene Ontology	GO:0004364	3	27	0.0452952	0.239187
mRNA stabilization	Gene Ontology	GO:0048255	3	27	0.0452952	0.239187
lipid transporter activity	Gene Ontology	GO:0005319	3	27	0.0452952	0.239187
intracellular protein transport	Gene Ontology	GO:0006886	13	273	0.045313	0.239187
axonemal dynein complex	Gene Ontology	GO:0005858	2	11	0.0458227	0.239187
vitamin D metabolic process	Gene Ontology	GO:0042359	2	11	0.0458227	0.239187
retrograde axonal transport	Gene Ontology	GO:0008090	2	11	0.0458227	0.239187
pre-mRNA intronic binding	Gene Ontology	GO:0097157	2	11	0.0458227	0.239187
negative regulation of lipopolysaccharide-mediated signaling pathway	Gene Ontology	GO:0031665	2	11	0.0458227	0.239187
cellular response to cold	Gene Ontology	GO:0070417	2	11	0.0458227	0.239187
regulation of B cell receptor signaling pathway	Gene Ontology	GO:0050855	2	11	0.0458227	0.239187
transcription factor TFIIH core complex	Gene Ontology	GO:0000439	2	11	0.0458227	0.239187
ciliary rootlet	Gene Ontology	GO:0035253	2	11	0.0458227	0.239187
negative regulation of delayed rectifier potassium channel activity	Gene Ontology	GO:1902260	2	11	0.0458227	0.239187
Gemini of coiled bodies	Gene Ontology	GO:0097504	2	11	0.0458227	0.239187
positive regulation of transcription by RNA polymerase III	Gene Ontology	GO:0045945	2	11	0.0458227	0.239187
embryonic morphogenesis	Gene Ontology	GO:0048598	2	11	0.0458227	0.239187
embryonic viscerocranium morphogenesis	Gene Ontology	GO:0048703	2	11	0.0458227	0.239187
positive regulation of tumor necrosis factor-mediated signaling pathway	Gene Ontology	GO:1903265	2	11	0.0458227	0.239187
histone H4 deacetylation	Gene Ontology	GO:0070933	2	11	0.0458227	0.239187
Golgi vesicle transport	Gene Ontology	GO:0048193	2	11	0.0458227	0.239187
benzodiazepine receptor activity	Gene Ontology	GO:0008503	2	11	0.0458227	0.239187
regulation of osteoclast differentiation	Gene Ontology	GO:0045670	2	11	0.0458227	0.239187
DNA recombination	Gene Ontology	GO:0006310	5	68	0.0458584	0.239187
positive regulation of tyrosine phosphorylation of STAT protein	Gene Ontology	GO:0042531	5	68	0.0458584	0.239187
specific granule membrane	Gene Ontology	GO:0035579	6	91	0.0459599	0.239509
centrosome	Gene Ontology	GO:0005813	21	506	0.0470252	0.243232
cell differentiation	Gene Ontology	GO:0030154	24	596	0.0470386	0.243232
cell leading edge	Gene Ontology	GO:0031252	4	47	0.0471809	0.243232
endosome membrane	Gene Ontology	GO:0010008	11	220	0.0474322	0.243232
blood microparticle	Gene Ontology	GO:0072562	8	141	0.0474421	0.243232
rRNA processing	Gene Ontology	GO:0006364	8	141	0.0474421	0.243232
SCF-dependent proteasomal ubiquitin-dependent protein catabolic process	Gene Ontology	GO:0031146	6	92	0.0478997	0.244744
response to stimulus	Gene Ontology	GO:0050896	5	69	0.0481452	0.245581
protein autoubiquitination	Gene Ontology	GO:0051865	5	69	0.0481452	0.245581
antigen processing and presentation of peptide antigen via MHC class I	Gene Ontology	GO:0002474	3	28	0.0491839	0.248562
aortic valve morphogenesis	Gene Ontology	GO:0003180	3	28	0.0491839	0.248562
calcium-ion regulated exocytosis	Gene Ontology	GO:0017156	3	28	0.0491839	0.248562
nucleotide-excision repair, preincision complex assembly	Gene Ontology	GO:0006294	3	28	0.0491839	0.248562
regulation of dopamine secretion	Gene Ontology	GO:0014059	3	28	0.0491839	0.248562
condensed nuclear chromosome	Gene Ontology	GO:0000794	3	28	0.0491839	0.248562
Cul4-RING E3 ubiquitin ligase complex	Gene Ontology	GO:0080008	3	28	0.0491839	0.248562
phosphatidylinositol-3,5-bisphosphate binding	Gene Ontology	GO:0080025	3	28	0.0491839	0.248562
positive regulation of gene expression	Gene Ontology	GO:0010628	17	391	0.0493153	0.248809
male gonad development	Gene Ontology	GO:0008584	6	93	0.0498893	0.250329
chemokine activity	Gene Ontology	GO:0008009	4	48	0.050074	0.250329
myelination	Gene Ontology	GO:0042552	4	48	0.050074	0.250329
serine-type endopeptidase activity	Gene Ontology	GO:0004252	9	169	0.0506399	0.251682
lysosomal lumen	Gene Ontology	GO:0043202	6	94	0.0519288	0.251682
inhibitory synapse assembly	Gene Ontology	GO:1904862	2	12	0.0525326	0.251682
cytidine deaminase activity	Gene Ontology	GO:0004126	2	12	0.0525326	0.251682
positive regulation of keratinocyte migration	Gene Ontology	GO:0051549	2	12	0.0525326	0.251682
phosphatidylcholine catabolic process	Gene Ontology	GO:0034638	2	12	0.0525326	0.251682
protein tag	Gene Ontology	GO:0031386	2	12	0.0525326	0.251682
cytidine deamination	Gene Ontology	GO:0009972	2	12	0.0525326	0.251682
nuclear pore nuclear basket	Gene Ontology	GO:0044615	2	12	0.0525326	0.251682
transcytosis	Gene Ontology	GO:0045056	2	12	0.0525326	0.251682
signal peptide processing	Gene Ontology	GO:0006465	2	12	0.0525326	0.251682
inorganic anion exchanger activity	Gene Ontology	GO:0005452	2	12	0.0525326	0.251682
negative regulation of long-term synaptic potentiation	Gene Ontology	GO:1900272	2	12	0.0525326	0.251682
U6 snRNA binding	Gene Ontology	GO:0017070	2	12	0.0525326	0.251682
positive regulation of extrinsic apoptotic signaling pathway via death domain receptors	Gene Ontology	GO:1902043	2	12	0.0525326	0.251682
gamma-catenin binding	Gene Ontology	GO:0045295	2	12	0.0525326	0.251682
muscle cell differentiation	Gene Ontology	GO:0042692	2	12	0.0525326	0.251682
cellular response to electrical stimulus	Gene Ontology	GO:0071257	2	12	0.0525326	0.251682
pentose-phosphate shunt	Gene Ontology	GO:0006098	2	12	0.0525326	0.251682
regulation of postsynaptic density assembly	Gene Ontology	GO:0099151	2	12	0.0525326	0.251682
striatum development	Gene Ontology	GO:0021756	2	12	0.0525326	0.251682
positive regulation of reactive oxygen species biosynthetic process	Gene Ontology	GO:1903428	2	12	0.0525326	0.251682
cytidine to uridine editing	Gene Ontology	GO:0016554	2	12	0.0525326	0.251682
activation of MAPKKK activity	Gene Ontology	GO:0000185	2	12	0.0525326	0.251682
UDP-glycosyltransferase activity	Gene Ontology	GO:0008194	2	12	0.0525326	0.251682
DNA replication-independent nucleosome assembly	Gene Ontology	GO:0006336	2	12	0.0525326	0.251682
protein modification by small protein conjugation	Gene Ontology	GO:0032446	2	12	0.0525326	0.251682
TORC2 complex	Gene Ontology	GO:0031932	2	12	0.0525326	0.251682
regulation of oxidative phosphorylation	Gene Ontology	GO:0002082	2	12	0.0525326	0.251682
phospholipid efflux	Gene Ontology	GO:0033700	2	12	0.0525326	0.251682
histone H2A monoubiquitination	Gene Ontology	GO:0035518	2	12	0.0525326	0.251682
transcription factor TFIIH holo complex	Gene Ontology	GO:0005675	2	12	0.0525326	0.251682
regulation of apoptotic process	Gene Ontology	GO:0042981	10	197	0.052624	0.251682
regulation of GTPase activity	Gene Ontology	GO:0043087	5	71	0.0529176	0.251682
ribosome	Gene Ontology	GO:0005840	4	49	0.0530624	0.251682
protein destabilization	Gene Ontology	GO:0031648	4	49	0.0530624	0.251682
response to antibiotic	Gene Ontology	GO:0046677	3	29	0.0532299	0.251682
regulation of transcription involved in G1/S transition of mitotic cell cycle	Gene Ontology	GO:0000083	3	29	0.0532299	0.251682
cortical actin cytoskeleton organization	Gene Ontology	GO:0030866	3	29	0.0532299	0.251682
arachidonic acid metabolic process	Gene Ontology	GO:0019369	3	29	0.0532299	0.251682
developmental process	Gene Ontology	GO:0032502	3	29	0.0532299	0.251682
mRNA catabolic process	Gene Ontology	GO:0006402	3	29	0.0532299	0.251682
neuronal action potential	Gene Ontology	GO:0019228	3	29	0.0532299	0.251682
negative regulation of inflammatory response	Gene Ontology	GO:0050728	6	95	0.0540185	0.25461
transcription regulator complex	Gene Ontology	GO:0005667	11	226	0.0550444	0.259243
cellular response to starvation	Gene Ontology	GO:0009267	5	72	0.0554033	0.260119
basal plasma membrane	Gene Ontology	GO:0009925	4	50	0.0561456	0.26264
epidermal growth factor receptor signaling pathway	Gene Ontology	GO:0007173	4	50	0.0561456	0.26264
neuron development	Gene Ontology	GO:0048666	4	50	0.0561456	0.26264
negative regulation of autophagy	Gene Ontology	GO:0010507	4	50	0.0561456	0.26264
intracellular signal transduction	Gene Ontology	GO:0035556	16	369	0.0562492	0.262657
spindle pole	Gene Ontology	GO:0000922	7	121	0.0566125	0.262657
blood coagulation	Gene Ontology	GO:0007596	9	173	0.0567196	0.262657
mitochondrial matrix	Gene Ontology	GO:0005759	16	370	0.057298	0.262657
regulation of synaptic transmission, glutamatergic	Gene Ontology	GO:0051966	3	30	0.0574305	0.262657
mesoderm development	Gene Ontology	GO:0007498	3	30	0.0574305	0.262657
protein targeting to mitochondrion	Gene Ontology	GO:0006626	3	30	0.0574305	0.262657
adipose tissue development	Gene Ontology	GO:0060612	3	30	0.0574305	0.262657
glutamate secretion	Gene Ontology	GO:0014047	3	30	0.0574305	0.262657
protein phosphatase 1 binding	Gene Ontology	GO:0008157	3	30	0.0574305	0.262657
dynein intermediate chain binding	Gene Ontology	GO:0045505	3	30	0.0574305	0.262657
phosphatidylcholine binding	Gene Ontology	GO:0031210	3	30	0.0574305	0.262657
Ras protein signal transduction	Gene Ontology	GO:0007265	5	73	0.0579553	0.262657
GDP binding	Gene Ontology	GO:0019003	5	73	0.0579553	0.262657
positive regulation of endothelial cell proliferation	Gene Ontology	GO:0001938	5	73	0.0579553	0.262657
T cell receptor signaling pathway	Gene Ontology	GO:0050852	9	174	0.05831	0.262657
kinase binding	Gene Ontology	GO:0019900	6	97	0.0583487	0.262657
sodium ion transmembrane transport	Gene Ontology	GO:0035725	6	97	0.0583487	0.262657
cytoplasmic vesicle	Gene Ontology	GO:0031410	13	285	0.0589488	0.262657
cellular response to UV	Gene Ontology	GO:0034644	4	51	0.0593231	0.262657
stem cell population maintenance	Gene Ontology	GO:0019827	4	51	0.0593231	0.262657
nervous system process	Gene Ontology	GO:0050877	4	51	0.0593231	0.262657
neurotransmitter secretion	Gene Ontology	GO:0007269	4	51	0.0593231	0.262657
positive regulation of actin filament bundle assembly	Gene Ontology	GO:0032233	2	13	0.0595658	0.262657
estrogen biosynthetic process	Gene Ontology	GO:0006703	2	13	0.0595658	0.262657
co-receptor binding	Gene Ontology	GO:0039706	2	13	0.0595658	0.262657
cysteine-type endopeptidase activity involved in execution phase of apoptosis	Gene Ontology	GO:0097200	2	13	0.0595658	0.262657
complement receptor mediated signaling pathway	Gene Ontology	GO:0002430	2	13	0.0595658	0.262657
mitogen-activated protein kinase kinase binding	Gene Ontology	GO:0031434	2	13	0.0595658	0.262657
positive regulation of epidermal growth factor-activated receptor activity	Gene Ontology	GO:0045741	2	13	0.0595658	0.262657
regulation of T cell differentiation	Gene Ontology	GO:0045580	2	13	0.0595658	0.262657
removal of superoxide radicals	Gene Ontology	GO:0019430	2	13	0.0595658	0.262657
rRNA transcription	Gene Ontology	GO:0009303	2	13	0.0595658	0.262657
very long-chain fatty acid biosynthetic process	Gene Ontology	GO:0042761	2	13	0.0595658	0.262657
mammary gland epithelial cell differentiation	Gene Ontology	GO:0060644	2	13	0.0595658	0.262657
acetylcholine receptor binding	Gene Ontology	GO:0033130	2	13	0.0595658	0.262657
very-low-density lipoprotein particle assembly	Gene Ontology	GO:0034379	2	13	0.0595658	0.262657
detection of calcium ion	Gene Ontology	GO:0005513	2	13	0.0595658	0.262657
CDP-diacylglycerol biosynthetic process	Gene Ontology	GO:0016024	2	13	0.0595658	0.262657
negative regulation of blood coagulation	Gene Ontology	GO:0030195	2	13	0.0595658	0.262657
ectoderm development	Gene Ontology	GO:0007398	2	13	0.0595658	0.262657
chylomicron	Gene Ontology	GO:0042627	2	13	0.0595658	0.262657
locomotory exploration behavior	Gene Ontology	GO:0035641	2	13	0.0595658	0.262657
negative regulation of fatty acid biosynthetic process	Gene Ontology	GO:0045717	2	13	0.0595658	0.262657
interleukin-6 production	Gene Ontology	GO:0032635	2	13	0.0595658	0.262657
regulation of Golgi organization	Gene Ontology	GO:1903358	2	13	0.0595658	0.262657
protein neddylation	Gene Ontology	GO:0045116	2	13	0.0595658	0.262657
maturation of 5.8S rRNA	Gene Ontology	GO:0000460	2	13	0.0595658	0.262657
positive regulation of transcription elongation from RNA polymerase II promoter	Gene Ontology	GO:0032968	2	13	0.0595658	0.262657
nitric oxide biosynthetic process	Gene Ontology	GO:0006809	2	13	0.0595658	0.262657
negative regulation of vascular endothelial growth factor receptor signaling pathway	Gene Ontology	GO:0030948	2	13	0.0595658	0.262657
snRNA processing	Gene Ontology	GO:0016180	2	13	0.0595658	0.262657
in utero embryonic development	Gene Ontology	GO:0001701	10	202	0.0598636	0.263678
ubiquitin protein ligase activity	Gene Ontology	GO:0061630	13	286	0.060197	0.26465
ficolin-1-rich granule lumen	Gene Ontology	GO:1904813	7	123	0.0605239	0.26465
transmembrane receptor protein tyrosine kinase signaling pathway	Gene Ontology	GO:0007169	7	123	0.0605239	0.26465
transcription elongation from RNA polymerase II promoter	Gene Ontology	GO:0006368	5	74	0.0605735	0.26465
chloride transmembrane transport	Gene Ontology	GO:1902476	6	98	0.0605893	0.26465
protein kinase inhibitor activity	Gene Ontology	GO:0004860	3	31	0.0617828	0.265432
mitotic cell cycle checkpoint	Gene Ontology	GO:0007093	3	31	0.0617828	0.265432
osteoclast differentiation	Gene Ontology	GO:0030316	3	31	0.0617828	0.265432
positive regulation of cyclin-dependent protein serine/threonine kinase activity	Gene Ontology	GO:0045737	3	31	0.0617828	0.265432
anchored component of plasma membrane	Gene Ontology	GO:0046658	3	31	0.0617828	0.265432
stem cell differentiation	Gene Ontology	GO:0048863	3	31	0.0617828	0.265432
ligand-gated ion channel activity	Gene Ontology	GO:0015276	3	31	0.0617828	0.265432
actomyosin structure organization	Gene Ontology	GO:0031032	3	31	0.0617828	0.265432
FAD binding	Gene Ontology	GO:0071949	3	31	0.0617828	0.265432
embryonic organ development	Gene Ontology	GO:0048568	3	31	0.0617828	0.265432
cellular zinc ion homeostasis	Gene Ontology	GO:0006882	3	31	0.0617828	0.265432
positive regulation of protein targeting to membrane	Gene Ontology	GO:0090314	3	31	0.0617828	0.265432
chromosome, centromeric region	Gene Ontology	GO:0000775	4	52	0.0625943	0.268153
peroxisomal matrix	Gene Ontology	GO:0005782	4	52	0.0625943	0.268153
mitotic cytokinesis	Gene Ontology	GO:0000281	4	52	0.0625943	0.268153
secretory granule membrane	Gene Ontology	GO:0030667	6	99	0.0628804	0.268996
negative regulation of protein kinase activity	Gene Ontology	GO:0006469	5	75	0.0632578	0.269461
regulation of alternative mRNA splicing, via spliceosome	Gene Ontology	GO:0000381	5	75	0.0632578	0.269461
molecular_function	Gene Ontology	GO:0003674	28	742	0.0643949	0.27226
negative regulation of protein ubiquitination	Gene Ontology	GO:0031397	4	53	0.0659585	0.27226
positive regulation of protein kinase activity	Gene Ontology	GO:0045860	4	53	0.0659585	0.27226
neuromuscular junction	Gene Ontology	GO:0031594	5	76	0.066008	0.27226
cell body	Gene Ontology	GO:0044297	5	76	0.066008	0.27226
cellular oxidant detoxification	Gene Ontology	GO:0098869	5	76	0.066008	0.27226
virus receptor activity	Gene Ontology	GO:0001618	5	76	0.066008	0.27226
acetylglucosaminyltransferase activity	Gene Ontology	GO:0008375	3	32	0.0662837	0.27226
positive regulation of Rho protein signal transduction	Gene Ontology	GO:0035025	3	32	0.0662837	0.27226
lymphocyte chemotaxis	Gene Ontology	GO:0048247	3	32	0.0662837	0.27226
regulation of microtubule cytoskeleton organization	Gene Ontology	GO:0070507	3	32	0.0662837	0.27226
protein localization to plasma membrane	Gene Ontology	GO:0072659	8	152	0.0663561	0.27226
chondroitin sulfate catabolic process	Gene Ontology	GO:0030207	2	14	0.0669002	0.27226
DNA damage response, signal transduction by p53 class mediator resulting in transcription of p21 class mediator	Gene Ontology	GO:0006978	2	14	0.0669002	0.27226
lateral element	Gene Ontology	GO:0000800	2	14	0.0669002	0.27226
intrinsic apoptotic signaling pathway in response to oxidative stress	Gene Ontology	GO:0008631	2	14	0.0669002	0.27226
apical protein localization	Gene Ontology	GO:0045176	2	14	0.0669002	0.27226
neuron maturation	Gene Ontology	GO:0042551	2	14	0.0669002	0.27226
glial cell differentiation	Gene Ontology	GO:0010001	2	14	0.0669002	0.27226
central nervous system neuron development	Gene Ontology	GO:0021954	2	14	0.0669002	0.27226
negative regulation of calcium ion transport	Gene Ontology	GO:0051926	2	14	0.0669002	0.27226
cellular response to nutrient levels	Gene Ontology	GO:0031669	2	14	0.0669002	0.27226
vacuolar acidification	Gene Ontology	GO:0007035	2	14	0.0669002	0.27226
ruffle organization	Gene Ontology	GO:0031529	2	14	0.0669002	0.27226
sodium ion export across plasma membrane	Gene Ontology	GO:0036376	2	14	0.0669002	0.27226
response to amyloid-beta	Gene Ontology	GO:1904645	2	14	0.0669002	0.27226
cysteine-type endopeptidase activity involved in apoptotic process	Gene Ontology	GO:0097153	2	14	0.0669002	0.27226
regulation of store-operated calcium entry	Gene Ontology	GO:2001256	2	14	0.0669002	0.27226
cell communication by electrical coupling involved in cardiac conduction	Gene Ontology	GO:0086064	2	14	0.0669002	0.27226
endothelial cell morphogenesis	Gene Ontology	GO:0001886	2	14	0.0669002	0.27226
maturation of LSU-rRNA from tricistronic rRNA transcript (SSU-rRNA, 5.8S rRNA, LSU-rRNA)	Gene Ontology	GO:0000463	2	14	0.0669002	0.27226
response to oxidative stress	Gene Ontology	GO:0006979	6	101	0.0676138	0.274422
positive regulation of ERK1 and ERK2 cascade	Gene Ontology	GO:0070374	10	207	0.0677214	0.274673
cytoplasmic ribonucleoprotein granule	Gene Ontology	GO:0036464	5	77	0.068824	0.277867
protein localization	Gene Ontology	GO:0008104	5	77	0.068824	0.277867
cell projection	Gene Ontology	GO:0042995	7	127	0.0688321	0.277867
recycling endosome	Gene Ontology	GO:0055037	7	127	0.0688321	0.277867
Z disc	Gene Ontology	GO:0030018	7	127	0.0688321	0.277867
chromosome	Gene Ontology	GO:0005694	7	127	0.0688321	0.277867
anchored component of membrane	Gene Ontology	GO:0031225	6	102	0.070056	0.28224
chromatin remodeling	Gene Ontology	GO:0006338	6	102	0.070056	0.28224
lipopolysaccharide binding	Gene Ontology	GO:0001530	3	33	0.0709301	0.282734
positive regulation of axonogenesis	Gene Ontology	GO:0050772	3	33	0.0709301	0.282734
helicase activity	Gene Ontology	GO:0004386	3	33	0.0709301	0.282734
glycolytic process	Gene Ontology	GO:0006096	3	33	0.0709301	0.282734
triglyceride metabolic process	Gene Ontology	GO:0006641	3	33	0.0709301	0.282734
regulation of cytokine production	Gene Ontology	GO:0001817	3	33	0.0709301	0.282734
defense response to bacterium	Gene Ontology	GO:0042742	10	209	0.0710398	0.282797
axonogenesis	Gene Ontology	GO:0007409	5	78	0.0717055	0.283848
mitochondrial intermembrane space	Gene Ontology	GO:0005758	5	78	0.0717055	0.283848
apical plasma membrane	Gene Ontology	GO:0016324	15	354	0.0729438	0.283848
IRE1-mediated unfolded protein response	Gene Ontology	GO:0036498	4	55	0.0729624	0.283848
positive regulation of protein localization to plasma membrane	Gene Ontology	GO:1903078	4	55	0.0729624	0.283848
positive regulation of endothelial cell migration	Gene Ontology	GO:0010595	4	55	0.0729624	0.283848
transcription repressor complex	Gene Ontology	GO:0017053	4	55	0.0729624	0.283848
protein secretion	Gene Ontology	GO:0009306	4	55	0.0729624	0.283848
protein-containing complex assembly	Gene Ontology	GO:0065003	7	129	0.0732295	0.283848
uterus development	Gene Ontology	GO:0060065	2	15	0.0745147	0.283848
oxidative demethylation	Gene Ontology	GO:0070989	2	15	0.0745147	0.283848
negative regulation of cell migration involved in sprouting angiogenesis	Gene Ontology	GO:0090051	2	15	0.0745147	0.283848
G protein-coupled glutamate receptor signaling pathway	Gene Ontology	GO:0007216	2	15	0.0745147	0.283848
regulation of intracellular estrogen receptor signaling pathway	Gene Ontology	GO:0033146	2	15	0.0745147	0.283848
lipase activity	Gene Ontology	GO:0016298	2	15	0.0745147	0.283848
regulation of cellular protein localization	Gene Ontology	GO:1903827	2	15	0.0745147	0.283848
DNA replication factor A complex	Gene Ontology	GO:0005662	2	15	0.0745147	0.283848
negative regulation of endocytosis	Gene Ontology	GO:0045806	2	15	0.0745147	0.283848
RNA-DNA hybrid ribonuclease activity	Gene Ontology	GO:0004523	2	15	0.0745147	0.283848
alpha-actinin binding	Gene Ontology	GO:0051393	2	15	0.0745147	0.283848
Ino80 complex	Gene Ontology	GO:0031011	2	15	0.0745147	0.283848
histone mRNA catabolic process	Gene Ontology	GO:0071044	2	15	0.0745147	0.283848
regulation of short-term neuronal synaptic plasticity	Gene Ontology	GO:0048172	2	15	0.0745147	0.283848
regulation of long-term synaptic potentiation	Gene Ontology	GO:1900271	2	15	0.0745147	0.283848
dolichol-linked oligosaccharide biosynthetic process	Gene Ontology	GO:0006488	2	15	0.0745147	0.283848
positive regulation of protein processing	Gene Ontology	GO:0010954	2	15	0.0745147	0.283848
PRC1 complex	Gene Ontology	GO:0035102	2	15	0.0745147	0.283848
erythrocyte maturation	Gene Ontology	GO:0043249	2	15	0.0745147	0.283848
integral component of presynaptic active zone membrane	Gene Ontology	GO:0099059	2	15	0.0745147	0.283848
synaptic vesicle transport	Gene Ontology	GO:0048489	2	15	0.0745147	0.283848
regulation of stress fiber assembly	Gene Ontology	GO:0051492	2	15	0.0745147	0.283848
node of Ranvier	Gene Ontology	GO:0033268	2	15	0.0745147	0.283848
negative regulation of phagocytosis	Gene Ontology	GO:0050765	2	15	0.0745147	0.283848
lyase activity	Gene Ontology	GO:0016829	2	15	0.0745147	0.283848
condensed nuclear chromosome, centromeric region	Gene Ontology	GO:0000780	2	15	0.0745147	0.283848
spindle pole centrosome	Gene Ontology	GO:0031616	2	15	0.0745147	0.283848
NuRD complex	Gene Ontology	GO:0016581	2	15	0.0745147	0.283848
endocytic vesicle lumen	Gene Ontology	GO:0071682	2	15	0.0745147	0.283848
prepulse inhibition	Gene Ontology	GO:0060134	2	15	0.0745147	0.283848
lipid catabolic process	Gene Ontology	GO:0016042	5	79	0.0746521	0.283848
motile cilium	Gene Ontology	GO:0031514	6	104	0.0750913	0.285158
response to virus	Gene Ontology	GO:0009615	6	104	0.0750913	0.285158
cysteine-type endopeptidase inhibitor activity	Gene Ontology	GO:0004869	3	34	0.0757184	0.285378
endoplasmic reticulum exit site	Gene Ontology	GO:0070971	3	34	0.0757184	0.285378
hippocampal mossy fiber to CA3 synapse	Gene Ontology	GO:0098686	3	34	0.0757184	0.285378
renal water homeostasis	Gene Ontology	GO:0003091	3	34	0.0757184	0.285378
integral component of synaptic vesicle membrane	Gene Ontology	GO:0030285	3	34	0.0757184	0.285378
glutathione metabolic process	Gene Ontology	GO:0006749	3	34	0.0757184	0.285378
dendrite morphogenesis	Gene Ontology	GO:0048813	3	34	0.0757184	0.285378
long-term memory	Gene Ontology	GO:0007616	3	34	0.0757184	0.285378
positive regulation of axon extension	Gene Ontology	GO:0045773	3	34	0.0757184	0.285378
positive regulation of insulin secretion involved in cellular response to glucose stimulus	Gene Ontology	GO:0035774	3	34	0.0757184	0.285378
calcium-dependent phospholipid binding	Gene Ontology	GO:0005544	4	56	0.0766004	0.287801
cellular response to transforming growth factor beta stimulus	Gene Ontology	GO:0071560	4	56	0.0766004	0.287801
Rho protein signal transduction	Gene Ontology	GO:0007266	4	56	0.0766004	0.287801
clathrin-coated vesicle membrane	Gene Ontology	GO:0030665	4	56	0.0766004	0.287801
regulation of mitotic cell cycle phase transition	Gene Ontology	GO:1901990	5	80	0.0776635	0.291358
cellular response to interleukin-1	Gene Ontology	GO:0071347	5	80	0.0776635	0.291358
regulation of signal transduction by p53 class mediator	Gene Ontology	GO:1901796	7	131	0.077789	0.291358
microtubule cytoskeleton	Gene Ontology	GO:0015630	8	158	0.0783852	0.293226
cytokine activity	Gene Ontology	GO:0005125	9	186	0.0796327	0.296591
protein self-association	Gene Ontology	GO:0043621	4	57	0.0803277	0.296591
phospholipid metabolic process	Gene Ontology	GO:0006644	4	57	0.0803277	0.296591
negative regulation of G2/M transition of mitotic cell cycle	Gene Ontology	GO:0010972	4	57	0.0803277	0.296591
establishment of cell polarity	Gene Ontology	GO:0030010	3	35	0.0806454	0.296591
regulation of cholesterol biosynthetic process	Gene Ontology	GO:0045540	3	35	0.0806454	0.296591
negative regulation of extrinsic apoptotic signaling pathway in absence of ligand	Gene Ontology	GO:2001240	3	35	0.0806454	0.296591
cellular response to nerve growth factor stimulus	Gene Ontology	GO:1990090	3	35	0.0806454	0.296591
negative regulation of protein catabolic process	Gene Ontology	GO:0042177	3	35	0.0806454	0.296591
activating transcription factor binding	Gene Ontology	GO:0033613	3	35	0.0806454	0.296591
positive regulation of cell cycle	Gene Ontology	GO:0045787	3	35	0.0806454	0.296591
cellular response to calcium ion	Gene Ontology	GO:0071277	5	81	0.0807394	0.296591
CARD domain binding	Gene Ontology	GO:0050700	2	16	0.0823891	0.296591
ESC/E(Z) complex	Gene Ontology	GO:0035098	2	16	0.0823891	0.296591
negative regulation of single stranded viral RNA replication via double stranded DNA intermediate	Gene Ontology	GO:0045869	2	16	0.0823891	0.296591
fatty acid homeostasis	Gene Ontology	GO:0055089	2	16	0.0823891	0.296591
histone H2A acetylation	Gene Ontology	GO:0043968	2	16	0.0823891	0.296591
positive regulation of sodium ion transport	Gene Ontology	GO:0010765	2	16	0.0823891	0.296591
nuclear exosome (RNase complex)	Gene Ontology	GO:0000176	2	16	0.0823891	0.296591
glycogen catabolic process	Gene Ontology	GO:0005980	2	16	0.0823891	0.296591
heparan sulfate proteoglycan binding	Gene Ontology	GO:0043395	2	16	0.0823891	0.296591
mitochondria-associated endoplasmic reticulum membrane	Gene Ontology	GO:0044233	2	16	0.0823891	0.296591
GTPase regulator activity	Gene Ontology	GO:0030695	2	16	0.0823891	0.296591
positive regulation of T cell chemotaxis	Gene Ontology	GO:0010820	2	16	0.0823891	0.296591
regulation of protein ubiquitination	Gene Ontology	GO:0031396	2	16	0.0823891	0.296591
respiratory electron transport chain	Gene Ontology	GO:0022904	2	16	0.0823891	0.296591
positive regulation of lipid biosynthetic process	Gene Ontology	GO:0046889	2	16	0.0823891	0.296591
1-acylglycerol-3-phosphate O-acyltransferase activity	Gene Ontology	GO:0003841	2	16	0.0823891	0.296591
mammary gland alveolus development	Gene Ontology	GO:0060749	2	16	0.0823891	0.296591
androgen metabolic process	Gene Ontology	GO:0008209	2	16	0.0823891	0.296591
mRNA destabilization	Gene Ontology	GO:0061157	2	16	0.0823891	0.296591
regulation of signaling receptor activity	Gene Ontology	GO:0010469	2	16	0.0823891	0.296591
long-chain fatty acid transport	Gene Ontology	GO:0015909	2	16	0.0823891	0.296591
lamin binding	Gene Ontology	GO:0005521	2	16	0.0823891	0.296591
ATP-dependent microtubule motor activity, plus-end-directed	Gene Ontology	GO:0008574	2	16	0.0823891	0.296591
apolipoprotein binding	Gene Ontology	GO:0034185	2	16	0.0823891	0.296591
glutamate receptor signaling pathway	Gene Ontology	GO:0007215	2	16	0.0823891	0.296591
spindle organization	Gene Ontology	GO:0007051	2	16	0.0823891	0.296591
positive regulation of heterotypic cell-cell adhesion	Gene Ontology	GO:0034116	2	16	0.0823891	0.296591
regulation of protein catabolic process	Gene Ontology	GO:0042176	2	16	0.0823891	0.296591
anterior/posterior axis specification	Gene Ontology	GO:0009948	2	16	0.0823891	0.296591
phosphatidylinositol phosphate binding	Gene Ontology	GO:1901981	2	16	0.0823891	0.296591
calcium ion-regulated exocytosis of neurotransmitter	Gene Ontology	GO:0048791	2	16	0.0823891	0.296591
parallel fiber to Purkinje cell synapse	Gene Ontology	GO:0098688	2	16	0.0823891	0.296591
G2/M transition of mitotic cell cycle	Gene Ontology	GO:0000086	7	133	0.0825104	0.29685
single-stranded DNA binding	Gene Ontology	GO:0003697	6	107	0.0830194	0.297969
protease binding	Gene Ontology	GO:0002020	6	107	0.0830194	0.297969
neurotransmitter receptor activity	Gene Ontology	GO:0030594	5	82	0.0838793	0.300697
RNA processing	Gene Ontology	GO:0006396	4	58	0.0841432	0.300747
positive regulation of smooth muscle cell proliferation	Gene Ontology	GO:0048661	4	58	0.0841432	0.300747
Wnt signaling pathway	Gene Ontology	GO:0016055	9	189	0.0856148	0.303825
receptor ligand activity	Gene Ontology	GO:0048018	3	36	0.0857072	0.303825
disordered domain specific binding	Gene Ontology	GO:0097718	3	36	0.0857072	0.303825
COP9 signalosome	Gene Ontology	GO:0008180	3	36	0.0857072	0.303825
positive regulation of interleukin-12 production	Gene Ontology	GO:0032735	3	36	0.0857072	0.303825
nucleotide-excision repair, DNA incision, 5'-to lesion	Gene Ontology	GO:0006296	3	36	0.0857072	0.303825
ciliary base	Gene Ontology	GO:0097546	3	36	0.0857072	0.303825
Cul3-RING ubiquitin ligase complex	Gene Ontology	GO:0031463	3	36	0.0857072	0.303825
one-carbon metabolic process	Gene Ontology	GO:0006730	3	36	0.0857072	0.303825
dendritic spine	Gene Ontology	GO:0043197	8	162	0.0870816	0.308143
cell junction	Gene Ontology	GO:0030054	9	190	0.0876669	0.309812
positive regulation of apoptotic process	Gene Ontology	GO:0043065	14	335	0.0879353	0.309812
photoreceptor inner segment	Gene Ontology	GO:0001917	4	59	0.0880458	0.309812
protein homotetramerization	Gene Ontology	GO:0051289	4	59	0.0880458	0.309812
integral component of presynaptic membrane	Gene Ontology	GO:0099056	4	59	0.0880458	0.309812
O-glycan processing	Gene Ontology	GO:0016266	4	59	0.0880458	0.309812
nuclear matrix	Gene Ontology	GO:0016363	6	109	0.0885528	0.309812
integral component of endoplasmic reticulum membrane	Gene Ontology	GO:0030176	6	109	0.0885528	0.309812
phospholipid binding	Gene Ontology	GO:0005543	6	109	0.0885528	0.309812
Schaffer collateral - CA1 synapse	Gene Ontology	GO:0098685	5	84	0.0903492	0.309812
astrocyte activation	Gene Ontology	GO:0048143	2	17	0.0905041	0.309812
response to corticosterone	Gene Ontology	GO:0051412	2	17	0.0905041	0.309812
trans-Golgi network transport vesicle	Gene Ontology	GO:0030140	2	17	0.0905041	0.309812
dendritic cell chemotaxis	Gene Ontology	GO:0002407	2	17	0.0905041	0.309812
positive regulation of ubiquitin-dependent protein catabolic process	Gene Ontology	GO:2000060	2	17	0.0905041	0.309812
neuron cell-cell adhesion	Gene Ontology	GO:0007158	2	17	0.0905041	0.309812
axon initial segment	Gene Ontology	GO:0043194	2	17	0.0905041	0.309812
protein complex oligomerization	Gene Ontology	GO:0051259	2	17	0.0905041	0.309812
vesicle transport along microtubule	Gene Ontology	GO:0047496	2	17	0.0905041	0.309812
apical dendrite	Gene Ontology	GO:0097440	2	17	0.0905041	0.309812
four-way junction DNA binding	Gene Ontology	GO:0000400	2	17	0.0905041	0.309812
megakaryocyte development	Gene Ontology	GO:0035855	2	17	0.0905041	0.309812
regulation of neuron migration	Gene Ontology	GO:2001222	2	17	0.0905041	0.309812
positive regulation of chemotaxis	Gene Ontology	GO:0050921	2	17	0.0905041	0.309812
transmembrane-ephrin receptor activity	Gene Ontology	GO:0005005	2	17	0.0905041	0.309812
regulation of extrinsic apoptotic signaling pathway via death domain receptors	Gene Ontology	GO:1902041	2	17	0.0905041	0.309812
3'-UTR-mediated mRNA destabilization	Gene Ontology	GO:0061158	2	17	0.0905041	0.309812
translation regulator activity	Gene Ontology	GO:0045182	2	17	0.0905041	0.309812
regulation of neuronal synaptic plasticity	Gene Ontology	GO:0048168	2	17	0.0905041	0.309812
monocyte differentiation	Gene Ontology	GO:0030224	2	17	0.0905041	0.309812
synaptic cleft	Gene Ontology	GO:0043083	2	17	0.0905041	0.309812
low-density lipoprotein particle binding	Gene Ontology	GO:0030169	2	17	0.0905041	0.309812
regulation of calcium ion-dependent exocytosis	Gene Ontology	GO:0017158	2	17	0.0905041	0.309812
transmembrane receptor protein tyrosine phosphatase activity	Gene Ontology	GO:0005001	2	17	0.0905041	0.309812
reverse cholesterol transport	Gene Ontology	GO:0043691	2	17	0.0905041	0.309812
myosin V binding	Gene Ontology	GO:0031489	2	17	0.0905041	0.309812
vesicle fusion	Gene Ontology	GO:0006906	3	37	0.0909003	0.309812
anion transmembrane transport	Gene Ontology	GO:0098656	3	37	0.0909003	0.309812
chloride transport	Gene Ontology	GO:0006821	3	37	0.0909003	0.309812
nucleotide-excision repair, DNA incision	Gene Ontology	GO:0033683	3	37	0.0909003	0.309812
cytoplasmic microtubule	Gene Ontology	GO:0005881	4	60	0.0920342	0.313145
receptor tyrosine kinase binding	Gene Ontology	GO:0030971	4	60	0.0920342	0.313145
response to lipopolysaccharide	Gene Ontology	GO:0032496	7	137	0.0924358	0.314334
collagen-containing extracellular matrix	Gene Ontology	GO:0062023	15	370	0.095652	0.324455
clathrin-coated vesicle	Gene Ontology	GO:0030136	4	61	0.0961071	0.324455
ficolin-1-rich granule membrane	Gene Ontology	GO:0101003	4	61	0.0961071	0.324455
positive regulation of neuron death	Gene Ontology	GO:1901216	3	38	0.0962208	0.324455
cellular response to estradiol stimulus	Gene Ontology	GO:0071392	3	38	0.0962208	0.324455
mitochondrial translational termination	Gene Ontology	GO:0070126	5	86	0.0970692	0.325808
insulin receptor signaling pathway	Gene Ontology	GO:0008286	5	86	0.0970692	0.325808
beta-catenin binding	Gene Ontology	GO:0008013	5	86	0.0970692	0.325808
positive regulation of DNA-binding transcription factor activity	Gene Ontology	GO:0051091	6	112	0.0972201	0.325808
cytokine-mediated signaling pathway	Gene Ontology	GO:0019221	12	282	0.0983878	0.325808
natural killer cell mediated cytotoxicity	Gene Ontology	GO:0042267	2	18	0.0988413	0.325808
negative regulation of DNA replication	Gene Ontology	GO:0008156	2	18	0.0988413	0.325808
cellular sodium ion homeostasis	Gene Ontology	GO:0006883	2	18	0.0988413	0.325808
DNA-templated transcription, initiation	Gene Ontology	GO:0006352	2	18	0.0988413	0.325808
regulation of microtubule polymerization or depolymerization	Gene Ontology	GO:0031110	2	18	0.0988413	0.325808
negative regulation of TORC1 signaling	Gene Ontology	GO:1904262	2	18	0.0988413	0.325808
activation of protein kinase A activity	Gene Ontology	GO:0034199	2	18	0.0988413	0.325808
pseudopodium	Gene Ontology	GO:0031143	2	18	0.0988413	0.325808
negative regulation of focal adhesion assembly	Gene Ontology	GO:0051895	2	18	0.0988413	0.325808
protein targeting to lysosome	Gene Ontology	GO:0006622	2	18	0.0988413	0.325808
high-density lipoprotein particle remodeling	Gene Ontology	GO:0034375	2	18	0.0988413	0.325808
amino acid binding	Gene Ontology	GO:0016597	2	18	0.0988413	0.325808
embryonic hemopoiesis	Gene Ontology	GO:0035162	2	18	0.0988413	0.325808
sperm-egg recognition	Gene Ontology	GO:0035036	2	18	0.0988413	0.325808
retrograde transport, endosome to plasma membrane	Gene Ontology	GO:1990126	2	18	0.0988413	0.325808
polypeptide N-acetylgalactosaminyltransferase activity	Gene Ontology	GO:0004653	2	18	0.0988413	0.325808
stress fiber assembly	Gene Ontology	GO:0043149	2	18	0.0988413	0.325808
cellular response to ATP	Gene Ontology	GO:0071318	2	18	0.0988413	0.325808
N-acyltransferase activity	Gene Ontology	GO:0016410	2	18	0.0988413	0.325808
myelination in peripheral nervous system	Gene Ontology	GO:0022011	2	18	0.0988413	0.325808
negative regulation of interleukin-8 production	Gene Ontology	GO:0032717	2	18	0.0988413	0.325808
antioxidant activity	Gene Ontology	GO:0016209	2	18	0.0988413	0.325808
olfactory bulb development	Gene Ontology	GO:0021772	2	18	0.0988413	0.325808
phosphatidylglycerol acyl-chain remodeling	Gene Ontology	GO:0036148	2	18	0.0988413	0.325808
vasculogenesis	Gene Ontology	GO:0001570	4	62	0.100263	0.329528
endocytic vesicle	Gene Ontology	GO:0030139	4	62	0.100263	0.329528
excitatory postsynaptic potential	Gene Ontology	GO:0060079	4	62	0.100263	0.329528
embryonic limb morphogenesis	Gene Ontology	GO:0030326	3	39	0.101665	0.332566
phosphoprotein phosphatase activity	Gene Ontology	GO:0004721	3	39	0.101665	0.332566
positive regulation of nitric oxide biosynthetic process	Gene Ontology	GO:0045429	3	39	0.101665	0.332566
negative regulation of G0 to G1 transition	Gene Ontology	GO:0070317	3	39	0.101665	0.332566
cellular response to hypoxia	Gene Ontology	GO:0071456	6	114	0.10324	0.336985
secretory granule lumen	Gene Ontology	GO:0034774	6	114	0.10324	0.336985
SRP-dependent cotranslational protein targeting to membrane	Gene Ontology	GO:0006614	5	88	0.104034	0.33921
cell cortex	Gene Ontology	GO:0005938	7	142	0.105737	0.340709
ovarian follicle development	Gene Ontology	GO:0001541	3	40	0.107229	0.340709
neuron apoptotic process	Gene Ontology	GO:0051402	3	40	0.107229	0.340709
positive regulation of ATPase activity	Gene Ontology	GO:0032781	3	40	0.107229	0.340709
photoreceptor connecting cilium	Gene Ontology	GO:0032391	3	40	0.107229	0.340709
nitric oxide mediated signal transduction	Gene Ontology	GO:0007263	2	19	0.107383	0.340709
transition metal ion binding	Gene Ontology	GO:0046914	2	19	0.107383	0.340709
core promoter sequence-specific DNA binding	Gene Ontology	GO:0001046	2	19	0.107383	0.340709
folic acid metabolic process	Gene Ontology	GO:0046655	2	19	0.107383	0.340709
phosphatidic acid binding	Gene Ontology	GO:0070300	2	19	0.107383	0.340709
male genitalia development	Gene Ontology	GO:0030539	2	19	0.107383	0.340709
phosphatidylinositol-5-phosphate binding	Gene Ontology	GO:0010314	2	19	0.107383	0.340709
protein phosphatase type 2A complex	Gene Ontology	GO:0000159	2	19	0.107383	0.340709
RNA methylation	Gene Ontology	GO:0001510	2	19	0.107383	0.340709
glycogen biosynthetic process	Gene Ontology	GO:0005978	2	19	0.107383	0.340709
histone methyltransferase activity	Gene Ontology	GO:0042054	2	19	0.107383	0.340709
3'-UTR-mediated mRNA stabilization	Gene Ontology	GO:0070935	2	19	0.107383	0.340709
detection of light stimulus involved in visual perception	Gene Ontology	GO:0050908	2	19	0.107383	0.340709
exosome (RNase complex)	Gene Ontology	GO:0000178	2	19	0.107383	0.340709
neuron fate commitment	Gene Ontology	GO:0048663	2	19	0.107383	0.340709
ventricular system development	Gene Ontology	GO:0021591	2	19	0.107383	0.340709
long-chain fatty-acyl-CoA biosynthetic process	Gene Ontology	GO:0035338	2	19	0.107383	0.340709
regulation of double-strand break repair via homologous recombination	Gene Ontology	GO:0010569	2	19	0.107383	0.340709
organic acid metabolic process	Gene Ontology	GO:0006082	2	19	0.107383	0.340709
wound healing	Gene Ontology	GO:0042060	5	89	0.107607	0.340709
muscle organ development	Gene Ontology	GO:0007517	5	89	0.107607	0.340709
cysteine-type endopeptidase activity	Gene Ontology	GO:0004197	5	89	0.107607	0.340709
fatty acid metabolic process	Gene Ontology	GO:0006631	4	64	0.108819	0.343642
SNARE binding	Gene Ontology	GO:0000149	4	64	0.108819	0.343642
defense response to virus	Gene Ontology	GO:0051607	9	200	0.109774	0.346294
protein-containing complex binding	Gene Ontology	GO:0044877	14	349	0.111015	0.350025
positive regulation of interleukin-6 production	Gene Ontology	GO:0032755	5	90	0.111239	0.350182
positive regulation of peptidyl-serine phosphorylation	Gene Ontology	GO:0033138	5	90	0.111239	0.350182
bicarbonate transport	Gene Ontology	GO:0015701	3	41	0.112908	0.354139
detection of chemical stimulus involved in sensory perception of bitter taste	Gene Ontology	GO:0001580	3	41	0.112908	0.354139
toxin transport	Gene Ontology	GO:1901998	3	41	0.112908	0.354139
coreceptor activity	Gene Ontology	GO:0015026	3	41	0.112908	0.354139
translation	Gene Ontology	GO:0006412	8	173	0.113759	0.354581
vesicle	Gene Ontology	GO:0031982	8	173	0.113759	0.354581
positive regulation of canonical Wnt signaling pathway	Gene Ontology	GO:0090263	7	145	0.114185	0.354581
endosomal transport	Gene Ontology	GO:0016197	5	91	0.11493	0.354581
mitochondrion organization	Gene Ontology	GO:0007005	5	91	0.11493	0.354581
nuclear receptor binding	Gene Ontology	GO:0016922	2	20	0.116112	0.354581
establishment or maintenance of epithelial cell apical/basal polarity	Gene Ontology	GO:0045197	2	20	0.116112	0.354581
positive regulation of cardiac muscle hypertrophy	Gene Ontology	GO:0010613	2	20	0.116112	0.354581
regulation of myelination	Gene Ontology	GO:0031641	2	20	0.116112	0.354581
glutathione peroxidase activity	Gene Ontology	GO:0004602	2	20	0.116112	0.354581
positive regulation of cell motility	Gene Ontology	GO:2000147	2	20	0.116112	0.354581
error-prone translesion synthesis	Gene Ontology	GO:0042276	2	20	0.116112	0.354581
positive regulation of cholesterol efflux	Gene Ontology	GO:0010875	2	20	0.116112	0.354581
small ribosomal subunit	Gene Ontology	GO:0015935	2	20	0.116112	0.354581
synaptonemal complex assembly	Gene Ontology	GO:0007130	2	20	0.116112	0.354581
neurotrophin TRK receptor signaling pathway	Gene Ontology	GO:0048011	2	20	0.116112	0.354581
NuA4 histone acetyltransferase complex	Gene Ontology	GO:0035267	2	20	0.116112	0.354581
cortical cytoskeleton	Gene Ontology	GO:0030863	2	20	0.116112	0.354581
O-acyltransferase activity	Gene Ontology	GO:0008374	2	20	0.116112	0.354581
cholesterol transfer activity	Gene Ontology	GO:0120020	2	20	0.116112	0.354581
inclusion body	Gene Ontology	GO:0016234	2	20	0.116112	0.354581
very-low-density lipoprotein particle	Gene Ontology	GO:0034361	2	20	0.116112	0.354581
oocyte maturation	Gene Ontology	GO:0001556	2	20	0.116112	0.354581
regulation of cardiac muscle contraction by regulation of the release of sequestered calcium ion	Gene Ontology	GO:0010881	2	20	0.116112	0.354581
iron-sulfur cluster assembly	Gene Ontology	GO:0016226	2	20	0.116112	0.354581
prostaglandin metabolic process	Gene Ontology	GO:0006693	2	20	0.116112	0.354581
axonal fasciculation	Gene Ontology	GO:0007413	2	20	0.116112	0.354581
precatalytic spliceosome	Gene Ontology	GO:0071011	2	20	0.116112	0.354581
regulation of TOR signaling	Gene Ontology	GO:0032006	2	20	0.116112	0.354581
cell migration	Gene Ontology	GO:0016477	10	232	0.116474	0.355326
positive regulation of NIK/NF-kappaB signaling	Gene Ontology	GO:1901224	4	66	0.11769	0.357947
activation of MAPKK activity	Gene Ontology	GO:0000186	3	42	0.118699	0.359381
regulation of cytokinesis	Gene Ontology	GO:0032465	3	42	0.118699	0.359381
response to hormone	Gene Ontology	GO:0009725	3	42	0.118699	0.359381
clathrin binding	Gene Ontology	GO:0030276	3	42	0.118699	0.359381
response to UV	Gene Ontology	GO:0009411	3	42	0.118699	0.359381
negative regulation of cell cycle	Gene Ontology	GO:0045786	3	42	0.118699	0.359381
mitochondrial inner membrane	Gene Ontology	GO:0005743	15	385	0.12054	0.364589
response to glucose	Gene Ontology	GO:0009749	4	67	0.12224	0.368062
macroautophagy	Gene Ontology	GO:0016236	5	93	0.122484	0.368062
trans-Golgi network membrane	Gene Ontology	GO:0032588	5	93	0.122484	0.368062
basement membrane	Gene Ontology	GO:0005604	5	93	0.122484	0.368062
lipid droplet	Gene Ontology	GO:0005811	5	93	0.122484	0.368062
focal adhesion	Gene Ontology	GO:0005925	16	418	0.124094	0.368489
fatty acid beta-oxidation	Gene Ontology	GO:0006635	3	43	0.124598	0.368489
intrinsic apoptotic signaling pathway in response to DNA damage	Gene Ontology	GO:0008630	3	43	0.124598	0.368489
positive chemotaxis	Gene Ontology	GO:0050918	3	43	0.124598	0.368489
regulation of G protein-coupled receptor signaling pathway	Gene Ontology	GO:0008277	3	43	0.124598	0.368489
lipid homeostasis	Gene Ontology	GO:0055088	3	43	0.124598	0.368489
kinesin binding	Gene Ontology	GO:0019894	3	43	0.124598	0.368489
cell migration involved in sprouting angiogenesis	Gene Ontology	GO:0002042	2	21	0.125013	0.368489
regulation of smoothened signaling pathway	Gene Ontology	GO:0008589	2	21	0.125013	0.368489
apoptotic cell clearance	Gene Ontology	GO:0043277	2	21	0.125013	0.368489
histone H4-K16 acetylation	Gene Ontology	GO:0043984	2	21	0.125013	0.368489
regulation of synapse organization	Gene Ontology	GO:0050807	2	21	0.125013	0.368489
intermediate filament cytoskeleton organization	Gene Ontology	GO:0045104	2	21	0.125013	0.368489
labyrinthine layer blood vessel development	Gene Ontology	GO:0060716	2	21	0.125013	0.368489
anion:anion antiporter activity	Gene Ontology	GO:0015301	2	21	0.125013	0.368489
retromer complex	Gene Ontology	GO:0030904	2	21	0.125013	0.368489
low-density lipoprotein particle receptor binding	Gene Ontology	GO:0050750	2	21	0.125013	0.368489
B cell homeostasis	Gene Ontology	GO:0001782	2	21	0.125013	0.368489
nucleotide-excision repair, DNA duplex unwinding	Gene Ontology	GO:0000717	2	21	0.125013	0.368489
sialic acid binding	Gene Ontology	GO:0033691	2	21	0.125013	0.368489
mRNA splice site selection	Gene Ontology	GO:0006376	2	21	0.125013	0.368489
error-free translesion synthesis	Gene Ontology	GO:0070987	2	21	0.125013	0.368489
ribonuclease activity	Gene Ontology	GO:0004540	2	21	0.125013	0.368489
cardiac muscle cell differentiation	Gene Ontology	GO:0055007	2	21	0.125013	0.368489
oxidoreductase activity, acting on paired donors, with incorporation or reduction of molecular oxygen, reduced flavin or flavoprotein as one donor, and incorporation of one atom of oxygen	Gene Ontology	GO:0016712	2	21	0.125013	0.368489
phosphatidylserine acyl-chain remodeling	Gene Ontology	GO:0036150	2	21	0.125013	0.368489
positive regulation of ubiquitin-protein transferase activity	Gene Ontology	GO:0051443	2	21	0.125013	0.368489
vesicle docking	Gene Ontology	GO:0048278	2	21	0.125013	0.368489
regulation of cell growth	Gene Ontology	GO:0001558	4	68	0.126863	0.372946
epithelial cell differentiation	Gene Ontology	GO:0030855	4	68	0.126863	0.372946
bicellular tight junction	Gene Ontology	GO:0005923	6	122	0.129185	0.372946
centriolar satellite	Gene Ontology	GO:0034451	5	95	0.130262	0.372946
transcription factor TFIID complex	Gene Ontology	GO:0005669	3	44	0.1306	0.372946
regulation of protein phosphorylation	Gene Ontology	GO:0001932	3	44	0.1306	0.372946
positive regulation of protein secretion	Gene Ontology	GO:0050714	3	44	0.1306	0.372946
telomere maintenance	Gene Ontology	GO:0000723	3	44	0.1306	0.372946
cornified envelope	Gene Ontology	GO:0001533	3	44	0.1306	0.372946
neuromuscular process controlling balance	Gene Ontology	GO:0050885	3	44	0.1306	0.372946
ciliary basal body	Gene Ontology	GO:0036064	7	151	0.1321	0.372946
intracellular anatomical structure	Gene Ontology	GO:0005622	6	123	0.132631	0.372946
negative regulation of interleukin-2 production	Gene Ontology	GO:0032703	2	22	0.13407	0.372946
cell-cell adhesion mediator activity	Gene Ontology	GO:0098632	2	22	0.13407	0.372946
high-density lipoprotein particle	Gene Ontology	GO:0034364	2	22	0.13407	0.372946
cellular response to glucocorticoid stimulus	Gene Ontology	GO:0071385	2	22	0.13407	0.372946
regulation of phosphatidylinositol 3-kinase signaling	Gene Ontology	GO:0014066	2	22	0.13407	0.372946
macrophage differentiation	Gene Ontology	GO:0030225	2	22	0.13407	0.372946
regulation of cell size	Gene Ontology	GO:0008361	2	22	0.13407	0.372946
positive regulation of receptor-mediated endocytosis	Gene Ontology	GO:0048260	2	22	0.13407	0.372946
negative regulation of mRNA splicing, via spliceosome	Gene Ontology	GO:0048025	2	22	0.13407	0.372946
anaphase-promoting complex	Gene Ontology	GO:0005680	2	22	0.13407	0.372946
nuclear-transcribed mRNA poly(A) tail shortening	Gene Ontology	GO:0000289	2	22	0.13407	0.372946
negative regulation of endothelial cell migration	Gene Ontology	GO:0010596	2	22	0.13407	0.372946
translation factor activity, RNA binding	Gene Ontology	GO:0008135	2	22	0.13407	0.372946
response to light stimulus	Gene Ontology	GO:0009416	2	22	0.13407	0.372946
RNA catabolic process	Gene Ontology	GO:0006401	2	22	0.13407	0.372946
dynein complex binding	Gene Ontology	GO:0070840	2	22	0.13407	0.372946
peptidyl-tyrosine phosphorylation	Gene Ontology	GO:0018108	6	124	0.13612	0.372946
chromatin	Gene Ontology	GO:0000785	6	124	0.13612	0.372946
cerebral cortex development	Gene Ontology	GO:0021987	4	70	0.136326	0.372946
neurogenesis	Gene Ontology	GO:0022008	3	45	0.136701	0.372946
ATPase-coupled transmembrane transporter activity	Gene Ontology	GO:0042626	3	45	0.136701	0.372946
protein N-linked glycosylation	Gene Ontology	GO:0006487	3	45	0.136701	0.372946
spindle microtubule	Gene Ontology	GO:0005876	3	45	0.136701	0.372946
intercellular bridge	Gene Ontology	GO:0045171	4	71	0.141161	0.372946
negative regulation of protein phosphorylation	Gene Ontology	GO:0001933	4	71	0.141161	0.372946
ubiquitin-dependent ERAD pathway	Gene Ontology	GO:0030433	4	71	0.141161	0.372946
phosphatidylinositol-3-phosphate binding	Gene Ontology	GO:0032266	3	46	0.142898	0.372946
negative regulation of fat cell differentiation	Gene Ontology	GO:0045599	3	46	0.142898	0.372946
voltage-gated ion channel activity	Gene Ontology	GO:0005244	3	46	0.142898	0.372946
negative regulation of protein kinase B signaling	Gene Ontology	GO:0051898	3	46	0.142898	0.372946
developmental growth	Gene Ontology	GO:0048589	2	23	0.143268	0.372946
metalloaminopeptidase activity	Gene Ontology	GO:0070006	2	23	0.143268	0.372946
endoplasmic reticulum quality control compartment	Gene Ontology	GO:0044322	2	23	0.143268	0.372946
transcription elongation factor complex	Gene Ontology	GO:0008023	2	23	0.143268	0.372946
fibroblast growth factor binding	Gene Ontology	GO:0017134	2	23	0.143268	0.372946
positive regulation of epidermal growth factor receptor signaling pathway	Gene Ontology	GO:0045742	2	23	0.143268	0.372946
cholesterol efflux	Gene Ontology	GO:0033344	2	23	0.143268	0.372946
positive regulation of apoptotic signaling pathway	Gene Ontology	GO:2001235	2	23	0.143268	0.372946
calcium ion import	Gene Ontology	GO:0070509	2	23	0.143268	0.372946
transcription by RNA polymerase III	Gene Ontology	GO:0006383	2	23	0.143268	0.372946
phagophore assembly site	Gene Ontology	GO:0000407	2	23	0.143268	0.372946
exogenous drug catabolic process	Gene Ontology	GO:0042738	2	23	0.143268	0.372946
nucleotide-excision repair, DNA gap filling	Gene Ontology	GO:0006297	2	23	0.143268	0.372946
positive regulation of dendritic spine development	Gene Ontology	GO:0060999	2	23	0.143268	0.372946
GTP-dependent protein binding	Gene Ontology	GO:0030742	2	23	0.143268	0.372946
regulation of Wnt signaling pathway	Gene Ontology	GO:0030111	2	23	0.143268	0.372946
motile cilium assembly	Gene Ontology	GO:0044458	2	23	0.143268	0.372946
response to interferon-gamma	Gene Ontology	GO:0034341	2	23	0.143268	0.372946
positive regulation of osteoclast differentiation	Gene Ontology	GO:0045672	2	23	0.143268	0.372946
integral component of mitochondrial outer membrane	Gene Ontology	GO:0031307	2	23	0.143268	0.372946
cAMP binding	Gene Ontology	GO:0030552	2	23	0.143268	0.372946
positive regulation of protein ubiquitination	Gene Ontology	GO:0031398	4	72	0.146064	0.372946
inositol phosphate metabolic process	Gene Ontology	GO:0043647	3	47	0.149187	0.372946
JNK cascade	Gene Ontology	GO:0007254	3	47	0.149187	0.372946
cardiac conduction	Gene Ontology	GO:0061337	3	47	0.149187	0.372946
response to activity	Gene Ontology	GO:0014823	3	47	0.149187	0.372946
large ribosomal subunit rRNA binding	Gene Ontology	GO:0070180	1	5	0.150071	0.372946
regulation of cilium beat frequency	Gene Ontology	GO:0003356	1	5	0.150071	0.372946
response to symbiotic bacterium	Gene Ontology	GO:0009609	1	5	0.150071	0.372946
beta-N-acetylglucosaminylglycopeptide beta-1,4-galactosyltransferase activity	Gene Ontology	GO:0003831	1	5	0.150071	0.372946
protein side chain deglutamylation	Gene Ontology	GO:0035610	1	5	0.150071	0.372946
kainate selective glutamate receptor activity	Gene Ontology	GO:0015277	1	5	0.150071	0.372946
regulation of T cell differentiation in thymus	Gene Ontology	GO:0033081	1	5	0.150071	0.372946
corticospinal tract morphogenesis	Gene Ontology	GO:0021957	1	5	0.150071	0.372946
3-keto sterol reductase activity	Gene Ontology	GO:0000253	1	5	0.150071	0.372946
positive regulation of glucokinase activity	Gene Ontology	GO:0033133	1	5	0.150071	0.372946
L-serine metabolic process	Gene Ontology	GO:0006563	1	5	0.150071	0.372946
integral component of synaptic membrane	Gene Ontology	GO:0099699	1	5	0.150071	0.372946
ER retention sequence binding	Gene Ontology	GO:0046923	1	5	0.150071	0.372946
negative regulation of lipid metabolic process	Gene Ontology	GO:0045833	1	5	0.150071	0.372946
positive regulation of macrophage fusion	Gene Ontology	GO:0034241	1	5	0.150071	0.372946
CRD-mediated mRNA stabilization	Gene Ontology	GO:0070934	1	5	0.150071	0.372946
negative regulation of transporter activity	Gene Ontology	GO:0032410	1	5	0.150071	0.372946
negative regulation of striated muscle tissue development	Gene Ontology	GO:0045843	1	5	0.150071	0.372946
positive regulation of microtubule nucleation	Gene Ontology	GO:0090063	1	5	0.150071	0.372946
Lsm1-7-Pat1 complex	Gene Ontology	GO:1990726	1	5	0.150071	0.372946
IPAF inflammasome complex	Gene Ontology	GO:0072557	1	5	0.150071	0.372946
regulation of mitotic centrosome separation	Gene Ontology	GO:0046602	1	5	0.150071	0.372946
MMXD complex	Gene Ontology	GO:0071817	1	5	0.150071	0.372946
regulation of grooming behavior	Gene Ontology	GO:2000821	1	5	0.150071	0.372946
positive regulation of the force of heart contraction	Gene Ontology	GO:0098735	1	5	0.150071	0.372946
leukocyte activation	Gene Ontology	GO:0045321	1	5	0.150071	0.372946
regulation of histone H3-K9 acetylation	Gene Ontology	GO:2000615	1	5	0.150071	0.372946
hemoglobin metabolic process	Gene Ontology	GO:0020027	1	5	0.150071	0.372946
regulation of germinal center formation	Gene Ontology	GO:0002634	1	5	0.150071	0.372946
positive regulation of isotype switching to IgA isotypes	Gene Ontology	GO:0048298	1	5	0.150071	0.372946
biotin binding	Gene Ontology	GO:0009374	1	5	0.150071	0.372946
determination of pancreatic left/right asymmetry	Gene Ontology	GO:0035469	1	5	0.150071	0.372946
protein maturation by [4Fe-4S] cluster transfer	Gene Ontology	GO:0106035	1	5	0.150071	0.372946
brain-derived neurotrophic factor receptor signaling pathway	Gene Ontology	GO:0031547	1	5	0.150071	0.372946
porin activity	Gene Ontology	GO:0015288	1	5	0.150071	0.372946
glycine N-acyltransferase activity	Gene Ontology	GO:0047961	1	5	0.150071	0.372946
cellular response to prostaglandin D stimulus	Gene Ontology	GO:0071799	1	5	0.150071	0.372946
protein K29-linked deubiquitination	Gene Ontology	GO:0035523	1	5	0.150071	0.372946
apolipoprotein A-I binding	Gene Ontology	GO:0034186	1	5	0.150071	0.372946
protein processing involved in protein targeting to mitochondrion	Gene Ontology	GO:0006627	1	5	0.150071	0.372946
medium-chain fatty acid metabolic process	Gene Ontology	GO:0051791	1	5	0.150071	0.372946
HULC complex	Gene Ontology	GO:0033503	1	5	0.150071	0.372946
acyl-CoA oxidase activity	Gene Ontology	GO:0003997	1	5	0.150071	0.372946
negative regulation of myosin-light-chain-phosphatase activity	Gene Ontology	GO:0035509	1	5	0.150071	0.372946
negative regulation of vascular endothelial cell proliferation	Gene Ontology	GO:1905563	1	5	0.150071	0.372946
positive regulation of action potential	Gene Ontology	GO:0045760	1	5	0.150071	0.372946
stereocilia ankle link	Gene Ontology	GO:0002141	1	5	0.150071	0.372946
lipoprotein catabolic process	Gene Ontology	GO:0042159	1	5	0.150071	0.372946
ubiquitin-protein transferase activator activity	Gene Ontology	GO:0097027	1	5	0.150071	0.372946
cardiac conduction system development	Gene Ontology	GO:0003161	1	5	0.150071	0.372946
icosanoid biosynthetic process	Gene Ontology	GO:0046456	1	5	0.150071	0.372946
reproductive system development	Gene Ontology	GO:0061458	1	5	0.150071	0.372946
axon midline choice point recognition	Gene Ontology	GO:0016199	1	5	0.150071	0.372946
deadenylation-independent decapping of nuclear-transcribed mRNA	Gene Ontology	GO:0031087	1	5	0.150071	0.372946
lipoprotein biosynthetic process	Gene Ontology	GO:0042158	1	5	0.150071	0.372946
tongue morphogenesis	Gene Ontology	GO:0043587	1	5	0.150071	0.372946
short-chain fatty acid catabolic process	Gene Ontology	GO:0019626	1	5	0.150071	0.372946
GPI-anchor transamidase complex	Gene Ontology	GO:0042765	1	5	0.150071	0.372946
flavonoid metabolic process	Gene Ontology	GO:0009812	1	5	0.150071	0.372946
stereocilium membrane	Gene Ontology	GO:0060171	1	5	0.150071	0.372946
citrate metabolic process	Gene Ontology	GO:0006101	1	5	0.150071	0.372946
protein serine/threonine phosphatase complex	Gene Ontology	GO:0008287	1	5	0.150071	0.372946
transforming growth factor beta receptor activity, type I	Gene Ontology	GO:0005025	1	5	0.150071	0.372946
positive regulation of fertilization	Gene Ontology	GO:1905516	1	5	0.150071	0.372946
asymmetric cell division	Gene Ontology	GO:0008356	1	5	0.150071	0.372946
NatA complex	Gene Ontology	GO:0031415	1	5	0.150071	0.372946
endoplasmic reticulum tubular network membrane	Gene Ontology	GO:0098826	1	5	0.150071	0.372946
olfactory bulb interneuron differentiation	Gene Ontology	GO:0021889	1	5	0.150071	0.372946
perichromatin fibrils	Gene Ontology	GO:0005726	1	5	0.150071	0.372946
leukotriene-B4 20-monooxygenase activity	Gene Ontology	GO:0050051	1	5	0.150071	0.372946
estrogen 2-hydroxylase activity	Gene Ontology	GO:0101021	1	5	0.150071	0.372946
NAADP-sensitive calcium-release channel activity	Gene Ontology	GO:0072345	1	5	0.150071	0.372946
positive regulation of maintenance of mitotic sister chromatid cohesion	Gene Ontology	GO:0034184	1	5	0.150071	0.372946
cytoskeleton-nuclear membrane anchor activity	Gene Ontology	GO:0140444	1	5	0.150071	0.372946
negative regulation of protein localization to microtubule	Gene Ontology	GO:1902817	1	5	0.150071	0.372946
regulation of metaphase plate congression	Gene Ontology	GO:0090235	1	5	0.150071	0.372946
regulation of tyrosine phosphorylation of STAT protein	Gene Ontology	GO:0042509	1	5	0.150071	0.372946
autophagy of peroxisome	Gene Ontology	GO:0030242	1	5	0.150071	0.372946
testosterone biosynthetic process	Gene Ontology	GO:0061370	1	5	0.150071	0.372946
platelet activating factor biosynthetic process	Gene Ontology	GO:0006663	1	5	0.150071	0.372946
intrinsic component of Golgi membrane	Gene Ontology	GO:0031228	1	5	0.150071	0.372946
rod photoreceptor outer segment	Gene Ontology	GO:0120200	1	5	0.150071	0.372946
cardiac ventricle formation	Gene Ontology	GO:0003211	1	5	0.150071	0.372946
mRNA 3'-end processing by stem-loop binding and cleavage	Gene Ontology	GO:0006398	1	5	0.150071	0.372946
regulation of vesicle size	Gene Ontology	GO:0097494	1	5	0.150071	0.372946
lamin filament	Gene Ontology	GO:0005638	1	5	0.150071	0.372946
inositol-1,3,4,5-tetrakisphosphate 5-phosphatase activity	Gene Ontology	GO:0052659	1	5	0.150071	0.372946
neuron projection arborization	Gene Ontology	GO:0140058	1	5	0.150071	0.372946
cerebrospinal fluid circulation	Gene Ontology	GO:0090660	1	5	0.150071	0.372946
enucleate erythrocyte differentiation	Gene Ontology	GO:0043353	1	5	0.150071	0.372946
maintenance of animal organ identity	Gene Ontology	GO:0048496	1	5	0.150071	0.372946
respiratory chain complex IV assembly	Gene Ontology	GO:0008535	1	5	0.150071	0.372946
regulation of toll-like receptor signaling pathway	Gene Ontology	GO:0034121	1	5	0.150071	0.372946
regulation of brown fat cell differentiation	Gene Ontology	GO:0090335	1	5	0.150071	0.372946
rDNA heterochromatin	Gene Ontology	GO:0033553	1	5	0.150071	0.372946
regulation of lipid storage	Gene Ontology	GO:0010883	1	5	0.150071	0.372946
membrane to membrane docking	Gene Ontology	GO:0022614	1	5	0.150071	0.372946
protein complex involved in cell adhesion	Gene Ontology	GO:0098636	1	5	0.150071	0.372946
neutrophil clearance	Gene Ontology	GO:0097350	1	5	0.150071	0.372946
testosterone dehydrogenase (NAD+) activity	Gene Ontology	GO:0047035	1	5	0.150071	0.372946
positive regulation of homotypic cell-cell adhesion	Gene Ontology	GO:0034112	1	5	0.150071	0.372946
regulation of protein metabolic process	Gene Ontology	GO:0051246	1	5	0.150071	0.372946
ubiquitin-like protein binding	Gene Ontology	GO:0032182	1	5	0.150071	0.372946
protein localization to juxtaparanode region of axon	Gene Ontology	GO:0071205	1	5	0.150071	0.372946
negative regulation of mast cell activation	Gene Ontology	GO:0033004	1	5	0.150071	0.372946
TAP1 binding	Gene Ontology	GO:0046978	1	5	0.150071	0.372946
histone methyltransferase activity (H4-K20 specific)	Gene Ontology	GO:0042799	1	5	0.150071	0.372946
RS domain binding	Gene Ontology	GO:0050733	1	5	0.150071	0.372946
thiamine-containing compound metabolic process	Gene Ontology	GO:0042723	1	5	0.150071	0.372946
regulation of nuclear cell cycle DNA replication	Gene Ontology	GO:0033262	1	5	0.150071	0.372946
negative regulation of cellular protein metabolic process	Gene Ontology	GO:0032269	1	5	0.150071	0.372946
1-acylglycerophosphocholine O-acyltransferase activity	Gene Ontology	GO:0047184	1	5	0.150071	0.372946
purine nucleobase biosynthetic process	Gene Ontology	GO:0009113	1	5	0.150071	0.372946
branchiomotor neuron axon guidance	Gene Ontology	GO:0021785	1	5	0.150071	0.372946
regulation of potassium ion transport	Gene Ontology	GO:0043266	1	5	0.150071	0.372946
negative regulation of neurotransmitter secretion	Gene Ontology	GO:0046929	1	5	0.150071	0.372946
positive regulation of protein polymerization	Gene Ontology	GO:0032273	1	5	0.150071	0.372946
leukotriene B4 catabolic process	Gene Ontology	GO:0036101	1	5	0.150071	0.372946
protein localization to paranode region of axon	Gene Ontology	GO:0002175	1	5	0.150071	0.372946
ATPase inhibitor activity	Gene Ontology	GO:0042030	1	5	0.150071	0.372946
protein import	Gene Ontology	GO:0017038	1	5	0.150071	0.372946
GPI-anchor transamidase activity	Gene Ontology	GO:0003923	1	5	0.150071	0.372946
positive regulation of endothelial cell-matrix adhesion via fibronectin	Gene Ontology	GO:1904906	1	5	0.150071	0.372946
positive regulation of mitochondrion organization	Gene Ontology	GO:0010822	1	5	0.150071	0.372946
leukotriene-C4 synthase activity	Gene Ontology	GO:0004464	1	5	0.150071	0.372946
thioredoxin peroxidase activity	Gene Ontology	GO:0008379	1	5	0.150071	0.372946
regulation of cholesterol transport	Gene Ontology	GO:0032374	1	5	0.150071	0.372946
CXCR3 chemokine receptor binding	Gene Ontology	GO:0048248	1	5	0.150071	0.372946
vascular endothelial growth factor receptor-2 signaling pathway	Gene Ontology	GO:0036324	1	5	0.150071	0.372946
type II pneumocyte differentiation	Gene Ontology	GO:0060510	1	5	0.150071	0.372946
establishment of Sertoli cell barrier	Gene Ontology	GO:0097368	1	5	0.150071	0.372946
membrane depolarization during AV node cell action potential	Gene Ontology	GO:0086045	1	5	0.150071	0.372946
fructose 2,6-bisphosphate metabolic process	Gene Ontology	GO:0006003	1	5	0.150071	0.372946
inner acrosomal membrane	Gene Ontology	GO:0002079	1	5	0.150071	0.372946
protein C-linked glycosylation via 2'-alpha-mannosyl-L-tryptophan	Gene Ontology	GO:0018406	1	5	0.150071	0.372946
fructose-2,6-bisphosphate 2-phosphatase activity	Gene Ontology	GO:0004331	1	5	0.150071	0.372946
oxidoreductase activity, acting on peroxide as acceptor	Gene Ontology	GO:0016684	1	5	0.150071	0.372946
positive regulation of protein monoubiquitination	Gene Ontology	GO:1902527	1	5	0.150071	0.372946
myo-inositol transport	Gene Ontology	GO:0015798	1	5	0.150071	0.372946
cytoskeleton of presynaptic active zone	Gene Ontology	GO:0048788	1	5	0.150071	0.372946
type I pneumocyte differentiation	Gene Ontology	GO:0060509	1	5	0.150071	0.372946
diacylglycerol O-acyltransferase activity	Gene Ontology	GO:0004144	1	5	0.150071	0.372946
L-ornithine transmembrane transporter activity	Gene Ontology	GO:0000064	1	5	0.150071	0.372946
salivary gland cavitation	Gene Ontology	GO:0060662	1	5	0.150071	0.372946
ventricular cardiac muscle cell differentiation	Gene Ontology	GO:0055012	1	5	0.150071	0.372946
DNA repair complex	Gene Ontology	GO:1990391	1	5	0.150071	0.372946
FATZ binding	Gene Ontology	GO:0051373	1	5	0.150071	0.372946
alkane 1-monooxygenase activity	Gene Ontology	GO:0018685	1	5	0.150071	0.372946
vascular associated smooth muscle contraction	Gene Ontology	GO:0014829	1	5	0.150071	0.372946
NSL complex	Gene Ontology	GO:0044545	1	5	0.150071	0.372946
atrial septum primum morphogenesis	Gene Ontology	GO:0003289	1	5	0.150071	0.372946
piRNA biosynthetic process	Gene Ontology	GO:1990511	1	5	0.150071	0.372946
superoxide dismutase activity	Gene Ontology	GO:0004784	1	5	0.150071	0.372946
positive regulation of membrane potential	Gene Ontology	GO:0045838	1	5	0.150071	0.372946
stereocilium bundle	Gene Ontology	GO:0032421	1	5	0.150071	0.372946
-	Gene Ontology	GO:0001302	1	5	0.150071	0.372946
interphotoreceptor matrix	Gene Ontology	GO:0033165	1	5	0.150071	0.372946
epoxide hydrolase activity	Gene Ontology	GO:0004301	1	5	0.150071	0.372946
mesonephric duct development	Gene Ontology	GO:0072177	1	5	0.150071	0.372946
positive regulation by symbiont of host autophagy	Gene Ontology	GO:0075044	1	5	0.150071	0.372946
response to angiotensin	Gene Ontology	GO:1990776	1	5	0.150071	0.372946
transcription export complex 2	Gene Ontology	GO:0070390	1	5	0.150071	0.372946
regulation of bile acid biosynthetic process	Gene Ontology	GO:0070857	1	5	0.150071	0.372946
estrogen receptor activity	Gene Ontology	GO:0030284	1	5	0.150071	0.372946
negative regulation of autophagosome maturation	Gene Ontology	GO:1901097	1	5	0.150071	0.372946
positive regulation of histone H4 acetylation	Gene Ontology	GO:0090240	1	5	0.150071	0.372946
cellular detoxification of aldehyde	Gene Ontology	GO:0110095	1	5	0.150071	0.372946
small protein activating enzyme binding	Gene Ontology	GO:0044388	1	5	0.150071	0.372946
activin-activated receptor activity	Gene Ontology	GO:0017002	1	5	0.150071	0.372946
protein retention in Golgi apparatus	Gene Ontology	GO:0045053	1	5	0.150071	0.372946
endodermal cell fate specification	Gene Ontology	GO:0001714	1	5	0.150071	0.372946
peptide transport	Gene Ontology	GO:0015833	1	5	0.150071	0.372946
maintenance of DNA repeat elements	Gene Ontology	GO:0043570	1	5	0.150071	0.372946
CIA complex	Gene Ontology	GO:0097361	1	5	0.150071	0.372946
interchromatin granule	Gene Ontology	GO:0035061	1	5	0.150071	0.372946
chromosome organization involved in meiotic cell cycle	Gene Ontology	GO:0070192	1	5	0.150071	0.372946
intermediate-density lipoprotein particle	Gene Ontology	GO:0034363	1	5	0.150071	0.372946
ribosomal subunit export from nucleus	Gene Ontology	GO:0000054	1	5	0.150071	0.372946
histone serine kinase activity	Gene Ontology	GO:0035174	1	5	0.150071	0.372946
MRF binding	Gene Ontology	GO:0043426	1	5	0.150071	0.372946
Sin3-type complex	Gene Ontology	GO:0070822	1	5	0.150071	0.372946
inhibin binding	Gene Ontology	GO:0034711	1	5	0.150071	0.372946
meiosis I	Gene Ontology	GO:0007127	1	5	0.150071	0.372946
positive regulation of NK T cell activation	Gene Ontology	GO:0051135	1	5	0.150071	0.372946
development of primary female sexual characteristics	Gene Ontology	GO:0046545	1	5	0.150071	0.372946
negative regulation of cholesterol biosynthetic process	Gene Ontology	GO:0045541	1	5	0.150071	0.372946
outer dense fiber	Gene Ontology	GO:0001520	1	5	0.150071	0.372946
regulation of microvillus assembly	Gene Ontology	GO:0032534	1	5	0.150071	0.372946
response to purine-containing compound	Gene Ontology	GO:0014074	1	5	0.150071	0.372946
clathrin-sculpted monoamine transport vesicle membrane	Gene Ontology	GO:0070083	1	5	0.150071	0.372946
negative regulation of osteoclast development	Gene Ontology	GO:2001205	1	5	0.150071	0.372946
procollagen-proline 4-dioxygenase activity	Gene Ontology	GO:0004656	1	5	0.150071	0.372946
carboxylic acid metabolic process	Gene Ontology	GO:0019752	1	5	0.150071	0.372946
ketosteroid monooxygenase activity	Gene Ontology	GO:0047086	1	5	0.150071	0.372946
complement component C3b binding	Gene Ontology	GO:0001851	1	5	0.150071	0.372946
negative regulation of amyloid fibril formation	Gene Ontology	GO:1905907	1	5	0.150071	0.372946
regulation of amyloid precursor protein catabolic process	Gene Ontology	GO:1902991	1	5	0.150071	0.372946
phosphatidylinositol-3,4-bisphosphate 5-kinase activity	Gene Ontology	GO:0052812	1	5	0.150071	0.372946
protein localization to chromosome, centromeric region	Gene Ontology	GO:0071459	1	5	0.150071	0.372946
protein metabolic process	Gene Ontology	GO:0019538	1	5	0.150071	0.372946
cellular response to morphine	Gene Ontology	GO:0071315	1	5	0.150071	0.372946
carnitine biosynthetic process	Gene Ontology	GO:0045329	1	5	0.150071	0.372946
amacrine cell differentiation	Gene Ontology	GO:0035881	1	5	0.150071	0.372946
cell-substrate junction assembly	Gene Ontology	GO:0007044	1	5	0.150071	0.372946
interaction with symbiont	Gene Ontology	GO:0051702	1	5	0.150071	0.372946
regulation of dephosphorylation	Gene Ontology	GO:0035303	1	5	0.150071	0.372946
developmental pigmentation	Gene Ontology	GO:0048066	1	5	0.150071	0.372946
Roundabout signaling pathway	Gene Ontology	GO:0035385	1	5	0.150071	0.372946
interleukin-10 production	Gene Ontology	GO:0032613	1	5	0.150071	0.372946
negative regulation of immunoglobulin production	Gene Ontology	GO:0002638	1	5	0.150071	0.372946
trigeminal ganglion development	Gene Ontology	GO:0061551	1	5	0.150071	0.372946
phylloquinone catabolic process	Gene Ontology	GO:0042376	1	5	0.150071	0.372946
anterior commissure morphogenesis	Gene Ontology	GO:0021960	1	5	0.150071	0.372946
double-strand break repair involved in meiotic recombination	Gene Ontology	GO:1990918	1	5	0.150071	0.372946
synaptic transmission, glycinergic	Gene Ontology	GO:0060012	1	5	0.150071	0.372946
G1/S transition of mitotic cell cycle	Gene Ontology	GO:0000082	5	100	0.150642	0.37421
positive regulation of translation	Gene Ontology	GO:0045727	4	73	0.151031	0.37456
tertiary granule membrane	Gene Ontology	GO:0070821	4	73	0.151031	0.37456
B cell differentiation	Gene Ontology	GO:0030183	4	73	0.151031	0.37456
cytoplasmic stress granule	Gene Ontology	GO:0010494	4	73	0.151031	0.37456
male meiosis I	Gene Ontology	GO:0007141	2	24	0.152594	0.375804
decidualization	Gene Ontology	GO:0046697	2	24	0.152594	0.375804
site of DNA damage	Gene Ontology	GO:0090734	2	24	0.152594	0.375804
negative regulation of NIK/NF-kappaB signaling	Gene Ontology	GO:1901223	2	24	0.152594	0.375804
positive regulation of interleukin-4 production	Gene Ontology	GO:0032753	2	24	0.152594	0.375804
glucose transmembrane transport	Gene Ontology	GO:1904659	2	24	0.152594	0.375804
Golgi lumen	Gene Ontology	GO:0005796	5	101	0.15487	0.376017
generation of precursor metabolites and energy	Gene Ontology	GO:0006091	3	48	0.155562	0.376017
cellular response to glucose starvation	Gene Ontology	GO:0042149	3	48	0.155562	0.376017
phosphatidic acid biosynthetic process	Gene Ontology	GO:0006654	3	48	0.155562	0.376017
circadian rhythm	Gene Ontology	GO:0007623	4	74	0.156062	0.376017
apical part of cell	Gene Ontology	GO:0045177	4	74	0.156062	0.376017
cell cycle arrest	Gene Ontology	GO:0007050	6	130	0.157932	0.376017
positive regulation of NF-kappaB transcription factor activity	Gene Ontology	GO:0051092	7	159	0.157999	0.376017
regulation of actin cytoskeleton organization	Gene Ontology	GO:0032956	4	75	0.161155	0.376017
kinesin complex	Gene Ontology	GO:0005871	3	49	0.16202	0.376017
synaptonemal complex	Gene Ontology	GO:0000795	2	25	0.162034	0.376017
global genome nucleotide-excision repair	Gene Ontology	GO:0070911	2	25	0.162034	0.376017
exocytic vesicle	Gene Ontology	GO:0070382	2	25	0.162034	0.376017
negative regulation of osteoclast differentiation	Gene Ontology	GO:0045671	2	25	0.162034	0.376017
establishment of skin barrier	Gene Ontology	GO:0061436	2	25	0.162034	0.376017
synaptic vesicle exocytosis	Gene Ontology	GO:0016079	2	25	0.162034	0.376017
retina layer formation	Gene Ontology	GO:0010842	2	25	0.162034	0.376017
aminopeptidase activity	Gene Ontology	GO:0004177	2	25	0.162034	0.376017
cell aging	Gene Ontology	GO:0007569	2	25	0.162034	0.376017
cellular amino acid biosynthetic process	Gene Ontology	GO:0008652	2	25	0.162034	0.376017
phosphatidylethanolamine acyl-chain remodeling	Gene Ontology	GO:0036152	2	25	0.162034	0.376017
integrator complex	Gene Ontology	GO:0032039	2	25	0.162034	0.376017
glycosaminoglycan catabolic process	Gene Ontology	GO:0006027	2	25	0.162034	0.376017
protein-macromolecule adaptor activity	Gene Ontology	GO:0030674	4	76	0.166308	0.376017
regulation of synaptic plasticity	Gene Ontology	GO:0048167	3	50	0.168558	0.376017
membrane organization	Gene Ontology	GO:0061024	6	133	0.169375	0.376017
synaptic vesicle	Gene Ontology	GO:0008021	6	133	0.169375	0.376017
negative regulation of protein binding	Gene Ontology	GO:0032091	4	77	0.171518	0.376017
neutrophil chemotaxis	Gene Ontology	GO:0030593	4	77	0.171518	0.376017
cellular response to glucagon stimulus	Gene Ontology	GO:0071377	2	26	0.171575	0.376017
replication fork	Gene Ontology	GO:0005657	2	26	0.171575	0.376017
chondroitin sulfate biosynthetic process	Gene Ontology	GO:0030206	2	26	0.171575	0.376017
phospholipid transport	Gene Ontology	GO:0015914	2	26	0.171575	0.376017
poly(U) RNA binding	Gene Ontology	GO:0008266	2	26	0.171575	0.376017
mRNA 3'-UTR AU-rich region binding	Gene Ontology	GO:0035925	2	26	0.171575	0.376017
pigmentation	Gene Ontology	GO:0043473	2	26	0.171575	0.376017
steroid biosynthetic process	Gene Ontology	GO:0006694	2	26	0.171575	0.376017
nuclear hormone receptor binding	Gene Ontology	GO:0035257	2	26	0.171575	0.376017
stress-activated MAPK cascade	Gene Ontology	GO:0051403	2	26	0.171575	0.376017
protein catabolic process	Gene Ontology	GO:0030163	2	26	0.171575	0.376017
mRNA 5'-UTR binding	Gene Ontology	GO:0048027	2	26	0.171575	0.376017
cell-cell adhesion mediated by integrin	Gene Ontology	GO:0033631	1	6	0.172797	0.376017
determination of liver left/right asymmetry	Gene Ontology	GO:0071910	1	6	0.172797	0.376017
regulation of membrane permeability	Gene Ontology	GO:0090559	1	6	0.172797	0.376017
positive regulation of tissue remodeling	Gene Ontology	GO:0034105	1	6	0.172797	0.376017
cerebellar granule cell precursor proliferation	Gene Ontology	GO:0021930	1	6	0.172797	0.376017
chiasma assembly	Gene Ontology	GO:0051026	1	6	0.172797	0.376017
positive regulation of histone methylation	Gene Ontology	GO:0031062	1	6	0.172797	0.376017
positive regulation of establishment of endothelial barrier	Gene Ontology	GO:1903142	1	6	0.172797	0.376017
hydroperoxy icosatetraenoate dehydratase activity	Gene Ontology	GO:0106256	1	6	0.172797	0.376017
Ragulator complex	Gene Ontology	GO:0071986	1	6	0.172797	0.376017
neutrophil activation involved in immune response	Gene Ontology	GO:0002283	1	6	0.172797	0.376017
positive regulation of hematopoietic stem cell proliferation	Gene Ontology	GO:1902035	1	6	0.172797	0.376017
demethylase activity	Gene Ontology	GO:0032451	1	6	0.172797	0.376017
spontaneous neurotransmitter secretion	Gene Ontology	GO:0061669	1	6	0.172797	0.376017
signal recognition particle receptor complex	Gene Ontology	GO:0005785	1	6	0.172797	0.376017
regulation of fatty acid beta-oxidation	Gene Ontology	GO:0031998	1	6	0.172797	0.376017
lymphocyte proliferation	Gene Ontology	GO:0046651	1	6	0.172797	0.376017
drug catabolic process	Gene Ontology	GO:0042737	1	6	0.172797	0.376017
sphingolipid catabolic process	Gene Ontology	GO:0030149	1	6	0.172797	0.376017
supercoiled DNA binding	Gene Ontology	GO:0097100	1	6	0.172797	0.376017
positive regulation of melanin biosynthetic process	Gene Ontology	GO:0048023	1	6	0.172797	0.376017
pyramidal neuron development	Gene Ontology	GO:0021860	1	6	0.172797	0.376017
regulation of stem cell differentiation	Gene Ontology	GO:2000736	1	6	0.172797	0.376017
SCF complex assembly	Gene Ontology	GO:0010265	1	6	0.172797	0.376017
atrial cardiac muscle tissue morphogenesis	Gene Ontology	GO:0055009	1	6	0.172797	0.376017
cellular response to peptidoglycan	Gene Ontology	GO:0071224	1	6	0.172797	0.376017
negative regulation of protein transport	Gene Ontology	GO:0051224	1	6	0.172797	0.376017
positive regulation of tau-protein kinase activity	Gene Ontology	GO:1902949	1	6	0.172797	0.376017
aggresome assembly	Gene Ontology	GO:0070842	1	6	0.172797	0.376017
positive regulation of transporter activity	Gene Ontology	GO:0032411	1	6	0.172797	0.376017
negative regulation of dendritic cell differentiation	Gene Ontology	GO:2001199	1	6	0.172797	0.376017
protein localization to photoreceptor outer segment	Gene Ontology	GO:1903546	1	6	0.172797	0.376017
translation release factor activity	Gene Ontology	GO:0003747	1	6	0.172797	0.376017
glycine metabolic process	Gene Ontology	GO:0006544	1	6	0.172797	0.376017
regulation of erythrocyte differentiation	Gene Ontology	GO:0045646	1	6	0.172797	0.376017
renal absorption	Gene Ontology	GO:0070293	1	6	0.172797	0.376017
site of polarized growth	Gene Ontology	GO:0030427	1	6	0.172797	0.376017
corpus callosum morphogenesis	Gene Ontology	GO:0021540	1	6	0.172797	0.376017
determination of digestive tract left/right asymmetry	Gene Ontology	GO:0071907	1	6	0.172797	0.376017
neuronal signal transduction	Gene Ontology	GO:0023041	1	6	0.172797	0.376017
regulation of branching involved in prostate gland morphogenesis	Gene Ontology	GO:0060687	1	6	0.172797	0.376017
galactosylceramide biosynthetic process	Gene Ontology	GO:0006682	1	6	0.172797	0.376017
endoplasmic reticulum-plasma membrane tethering	Gene Ontology	GO:0061817	1	6	0.172797	0.376017
regulation of defense response to virus	Gene Ontology	GO:0050688	1	6	0.172797	0.376017
intracellular organelle	Gene Ontology	GO:0043229	1	6	0.172797	0.376017
embryonic skeletal joint development	Gene Ontology	GO:0072498	1	6	0.172797	0.376017
positive regulation of vesicle fusion	Gene Ontology	GO:0031340	1	6	0.172797	0.376017
cellular response to molecule of bacterial origin	Gene Ontology	GO:0071219	1	6	0.172797	0.376017
acrosomal vesicle exocytosis	Gene Ontology	GO:0060478	1	6	0.172797	0.376017
2-acylglycerol O-acyltransferase activity	Gene Ontology	GO:0003846	1	6	0.172797	0.376017
T-helper 1 cell differentiation	Gene Ontology	GO:0045063	1	6	0.172797	0.376017
inositol-polyphosphate 5-phosphatase activity	Gene Ontology	GO:0004445	1	6	0.172797	0.376017
sex chromatin	Gene Ontology	GO:0001739	1	6	0.172797	0.376017
protein heterooligomerization	Gene Ontology	GO:0051291	1	6	0.172797	0.376017
base-excision repair, gap-filling	Gene Ontology	GO:0006287	1	6	0.172797	0.376017
response to L-glutamate	Gene Ontology	GO:1902065	1	6	0.172797	0.376017
inositol-1,4,5-trisphosphate 5-phosphatase activity	Gene Ontology	GO:0052658	1	6	0.172797	0.376017
neuron recognition	Gene Ontology	GO:0008038	1	6	0.172797	0.376017
DNA-binding transcription repressor activity	Gene Ontology	GO:0001217	1	6	0.172797	0.376017
lipid kinase activity	Gene Ontology	GO:0001727	1	6	0.172797	0.376017
regulation of extrinsic apoptotic signaling pathway	Gene Ontology	GO:2001236	1	6	0.172797	0.376017
positive regulation of mRNA binding	Gene Ontology	GO:1902416	1	6	0.172797	0.376017
CRD-mediated mRNA stability complex	Gene Ontology	GO:0070937	1	6	0.172797	0.376017
protein sulfation	Gene Ontology	GO:0006477	1	6	0.172797	0.376017
cardiac ventricle development	Gene Ontology	GO:0003231	1	6	0.172797	0.376017
positive regulation of dopamine secretion	Gene Ontology	GO:0033603	1	6	0.172797	0.376017
positive regulation of apoptotic cell clearance	Gene Ontology	GO:2000427	1	6	0.172797	0.376017
response to mitochondrial depolarisation	Gene Ontology	GO:0098780	1	6	0.172797	0.376017
nuclear polyadenylation-dependent tRNA catabolic process	Gene Ontology	GO:0071038	1	6	0.172797	0.376017
negative regulation of protein export from nucleus	Gene Ontology	GO:0046826	1	6	0.172797	0.376017
BMP signaling pathway involved in heart development	Gene Ontology	GO:0061312	1	6	0.172797	0.376017
response to isolation stress	Gene Ontology	GO:0035900	1	6	0.172797	0.376017
chromosome passenger complex	Gene Ontology	GO:0032133	1	6	0.172797	0.376017
LRR domain binding	Gene Ontology	GO:0030275	1	6	0.172797	0.376017
cellular response to cGMP	Gene Ontology	GO:0071321	1	6	0.172797	0.376017
kinetochore binding	Gene Ontology	GO:0043515	1	6	0.172797	0.376017
heparan sulfate proteoglycan biosynthetic process, enzymatic modification	Gene Ontology	GO:0015015	1	6	0.172797	0.376017
phosphatidylinositol-4,5-bisphosphate 3-kinase activity	Gene Ontology	GO:0046934	1	6	0.172797	0.376017
negative regulation of ruffle assembly	Gene Ontology	GO:1900028	1	6	0.172797	0.376017
peptide cross-linking via chondroitin 4-sulfate glycosaminoglycan	Gene Ontology	GO:0019800	1	6	0.172797	0.376017
negative regulation of endothelial cell differentiation	Gene Ontology	GO:0045602	1	6	0.172797	0.376017
telomerase activity	Gene Ontology	GO:0003720	1	6	0.172797	0.376017
negative regulation of type B pancreatic cell apoptotic process	Gene Ontology	GO:2000675	1	6	0.172797	0.376017
fatty acid elongation	Gene Ontology	GO:0030497	1	6	0.172797	0.376017
Golgi localization	Gene Ontology	GO:0051645	1	6	0.172797	0.376017
complement binding	Gene Ontology	GO:0001848	1	6	0.172797	0.376017
mechanoreceptor differentiation	Gene Ontology	GO:0042490	1	6	0.172797	0.376017
ceramide binding	Gene Ontology	GO:0097001	1	6	0.172797	0.376017
alveolar lamellar body	Gene Ontology	GO:0097208	1	6	0.172797	0.376017
C3HC4-type RING finger domain binding	Gene Ontology	GO:0055131	1	6	0.172797	0.376017
regulation of transcription involved in cell fate commitment	Gene Ontology	GO:0060850	1	6	0.172797	0.376017
lipase inhibitor activity	Gene Ontology	GO:0055102	1	6	0.172797	0.376017
3-beta-hydroxy-delta5-steroid dehydrogenase activity	Gene Ontology	GO:0003854	1	6	0.172797	0.376017
mitochondrial respiratory chain complex assembly	Gene Ontology	GO:0033108	1	6	0.172797	0.376017
periciliary membrane compartment	Gene Ontology	GO:1990075	1	6	0.172797	0.376017
gliogenesis	Gene Ontology	GO:0042063	1	6	0.172797	0.376017
positive regulation of protein localization to membrane	Gene Ontology	GO:1905477	1	6	0.172797	0.376017
response to water deprivation	Gene Ontology	GO:0009414	1	6	0.172797	0.376017
positive regulation of cell-cell adhesion mediated by integrin	Gene Ontology	GO:0033634	1	6	0.172797	0.376017
regulation of myoblast differentiation	Gene Ontology	GO:0045661	1	6	0.172797	0.376017
acetyl-CoA metabolic process	Gene Ontology	GO:0006084	1	6	0.172797	0.376017
nuclear polyadenylation-dependent rRNA catabolic process	Gene Ontology	GO:0071035	1	6	0.172797	0.376017
proximal dendrite	Gene Ontology	GO:1990635	1	6	0.172797	0.376017
AIM2 inflammasome complex	Gene Ontology	GO:0097169	1	6	0.172797	0.376017
negative regulation of cardiac muscle cell differentiation	Gene Ontology	GO:2000726	1	6	0.172797	0.376017
BH3 domain binding	Gene Ontology	GO:0051434	1	6	0.172797	0.376017
transcription factor TFIIIB complex	Gene Ontology	GO:0000126	1	6	0.172797	0.376017
regulation of protein localization to membrane	Gene Ontology	GO:1905475	1	6	0.172797	0.376017
metaphase/anaphase transition of mitotic cell cycle	Gene Ontology	GO:0007091	1	6	0.172797	0.376017
positive regulation of cell proliferation in bone marrow	Gene Ontology	GO:0071864	1	6	0.172797	0.376017
regulation of platelet aggregation	Gene Ontology	GO:0090330	1	6	0.172797	0.376017
intracellular steroid hormone receptor signaling pathway	Gene Ontology	GO:0030518	1	6	0.172797	0.376017
ISG15-protein conjugation	Gene Ontology	GO:0032020	1	6	0.172797	0.376017
ubiquinone binding	Gene Ontology	GO:0048039	1	6	0.172797	0.376017
CD95 death-inducing signaling complex	Gene Ontology	GO:0031265	1	6	0.172797	0.376017
positive regulation of vascular endothelial growth factor signaling pathway	Gene Ontology	GO:1900748	1	6	0.172797	0.376017
origin recognition complex	Gene Ontology	GO:0000808	1	6	0.172797	0.376017
positive regulation of bicellular tight junction assembly	Gene Ontology	GO:1903348	1	6	0.172797	0.376017
regulation of protein transport	Gene Ontology	GO:0051223	1	6	0.172797	0.376017
positive regulation of protein polyubiquitination	Gene Ontology	GO:1902916	1	6	0.172797	0.376017
chromo shadow domain binding	Gene Ontology	GO:0070087	1	6	0.172797	0.376017
ribosomal small subunit export from nucleus	Gene Ontology	GO:0000056	1	6	0.172797	0.376017
positive regulation of alkaline phosphatase activity	Gene Ontology	GO:0010694	1	6	0.172797	0.376017
positive regulation of oxidoreductase activity	Gene Ontology	GO:0051353	1	6	0.172797	0.376017
monoubiquitinated protein deubiquitination	Gene Ontology	GO:0035520	1	6	0.172797	0.376017
steroid hormone binding	Gene Ontology	GO:1990239	1	6	0.172797	0.376017
regulation of cellular localization	Gene Ontology	GO:0060341	1	6	0.172797	0.376017
T follicular helper cell differentiation	Gene Ontology	GO:0061470	1	6	0.172797	0.376017
protein import into peroxisome membrane	Gene Ontology	GO:0045046	1	6	0.172797	0.376017
cellular response to cisplatin	Gene Ontology	GO:0072719	1	6	0.172797	0.376017
isocitrate metabolic process	Gene Ontology	GO:0006102	1	6	0.172797	0.376017
regulation of neuron projection arborization	Gene Ontology	GO:0150011	1	6	0.172797	0.376017
mitotic recombination	Gene Ontology	GO:0006312	1	6	0.172797	0.376017
disulfide oxidoreductase activity	Gene Ontology	GO:0015036	1	6	0.172797	0.376017
cellular response to gonadotropin stimulus	Gene Ontology	GO:0071371	1	6	0.172797	0.376017
attachment of GPI anchor to protein	Gene Ontology	GO:0016255	1	6	0.172797	0.376017
stereocilia ankle link complex	Gene Ontology	GO:0002142	1	6	0.172797	0.376017
osteoclast development	Gene Ontology	GO:0036035	1	6	0.172797	0.376017
regulation of receptor internalization	Gene Ontology	GO:0002090	1	6	0.172797	0.376017
antigen receptor-mediated signaling pathway	Gene Ontology	GO:0050851	1	6	0.172797	0.376017
cellular heat acclimation	Gene Ontology	GO:0070370	1	6	0.172797	0.376017
positive regulation of interferon-gamma-mediated signaling pathway	Gene Ontology	GO:0060335	1	6	0.172797	0.376017
Cul5-RING ubiquitin ligase complex	Gene Ontology	GO:0031466	1	6	0.172797	0.376017
negative regulation of receptor-mediated endocytosis	Gene Ontology	GO:0048261	1	6	0.172797	0.376017
nucleotide-excision repair complex	Gene Ontology	GO:0000109	1	6	0.172797	0.376017
B cell chemotaxis	Gene Ontology	GO:0035754	1	6	0.172797	0.376017
regulation of interleukin-1 beta production	Gene Ontology	GO:0032651	1	6	0.172797	0.376017
interleukin-12 receptor binding	Gene Ontology	GO:0005143	1	6	0.172797	0.376017
postsynaptic density protein 95 clustering	Gene Ontology	GO:0097119	1	6	0.172797	0.376017
signal recognition particle, endoplasmic reticulum targeting	Gene Ontology	GO:0005786	1	6	0.172797	0.376017
cartilage morphogenesis	Gene Ontology	GO:0060536	1	6	0.172797	0.376017
regulation of potassium ion transmembrane transporter activity	Gene Ontology	GO:1901016	1	6	0.172797	0.376017
annulate lamellae	Gene Ontology	GO:0005642	1	6	0.172797	0.376017
MHC class Ib protein binding	Gene Ontology	GO:0023029	1	6	0.172797	0.376017
super elongation complex	Gene Ontology	GO:0032783	1	6	0.172797	0.376017
prostate epithelial cord arborization involved in prostate glandular acinus morphogenesis	Gene Ontology	GO:0060527	1	6	0.172797	0.376017
negative regulation of B cell activation	Gene Ontology	GO:0050869	1	6	0.172797	0.376017
peptidoglycan catabolic process	Gene Ontology	GO:0009253	1	6	0.172797	0.376017
cell proliferation in midbrain	Gene Ontology	GO:0033278	1	6	0.172797	0.376017
histone pre-mRNA 3'end processing complex	Gene Ontology	GO:0071204	1	6	0.172797	0.376017
de novo' pyrimidine nucleobase biosynthetic process	Gene Ontology	GO:0006207	1	6	0.172797	0.376017
AMP metabolic process	Gene Ontology	GO:0046033	1	6	0.172797	0.376017
equilibrioception	Gene Ontology	GO:0050957	1	6	0.172797	0.376017
double-strand break repair via classical nonhomologous end joining	Gene Ontology	GO:0097680	1	6	0.172797	0.376017
positive regulation of nuclear cell cycle DNA replication	Gene Ontology	GO:0010571	1	6	0.172797	0.376017
negative regulation of vascular associated smooth muscle cell migration	Gene Ontology	GO:1904753	1	6	0.172797	0.376017
metabolic process	Gene Ontology	GO:0008152	1	6	0.172797	0.376017
regulation of presynaptic membrane potential	Gene Ontology	GO:0099505	1	6	0.172797	0.376017
positive regulation of actin filament polymerization	Gene Ontology	GO:0030838	3	51	0.17517	0.38022
negative regulation of phosphoprotein phosphatase activity	Gene Ontology	GO:0032515	3	51	0.17517	0.38022
calcium-dependent protein binding	Gene Ontology	GO:0048306	4	78	0.176784	0.382895
canonical glycolysis	Gene Ontology	GO:0061621	2	27	0.181205	0.383634
condensed chromosome	Gene Ontology	GO:0000793	2	27	0.181205	0.383634
adult walking behavior	Gene Ontology	GO:0007628	2	27	0.181205	0.383634
biomineral tissue development	Gene Ontology	GO:0031214	2	27	0.181205	0.383634
transferase activity, transferring acyl groups	Gene Ontology	GO:0016746	2	27	0.181205	0.383634
hydrogen peroxide catabolic process	Gene Ontology	GO:0042744	2	27	0.181205	0.383634
negative regulation of smoothened signaling pathway	Gene Ontology	GO:0045879	2	27	0.181205	0.383634
negative regulation of microtubule depolymerization	Gene Ontology	GO:0007026	2	27	0.181205	0.383634
positive regulation of G2/M transition of mitotic cell cycle	Gene Ontology	GO:0010971	2	27	0.181205	0.383634
embryonic pattern specification	Gene Ontology	GO:0009880	2	27	0.181205	0.383634
phototransduction	Gene Ontology	GO:0007602	2	27	0.181205	0.383634
regulation of multicellular organism growth	Gene Ontology	GO:0040014	2	27	0.181205	0.383634
PcG protein complex	Gene Ontology	GO:0031519	2	27	0.181205	0.383634
voltage-gated calcium channel complex	Gene Ontology	GO:0005891	2	27	0.181205	0.383634
protein localization to cell surface	Gene Ontology	GO:0034394	2	27	0.181205	0.383634
protein transport	Gene Ontology	GO:0015031	12	320	0.181551	0.383634
ribosome binding	Gene Ontology	GO:0043022	3	52	0.181854	0.383634
positive regulation of neuron apoptotic process	Gene Ontology	GO:0043525	3	52	0.181854	0.383634
positive regulation of stress fiber assembly	Gene Ontology	GO:0051496	3	52	0.181854	0.383634
serine-type peptidase activity	Gene Ontology	GO:0008236	3	52	0.181854	0.383634
ubiquitin binding	Gene Ontology	GO:0043130	4	79	0.182105	0.383634
actin cytoskeleton organization	Gene Ontology	GO:0030036	7	166	0.182397	0.383634
mitochondrial outer membrane	Gene Ontology	GO:0005741	7	166	0.182397	0.383634
protein folding	Gene Ontology	GO:0006457	7	166	0.182397	0.383634
fibroblast growth factor receptor signaling pathway	Gene Ontology	GO:0008543	4	80	0.187477	0.383634
cytoskeleton organization	Gene Ontology	GO:0007010	6	138	0.189179	0.383634
proton transmembrane transport	Gene Ontology	GO:1902600	5	109	0.19036	0.383634
histone acetyltransferase binding	Gene Ontology	GO:0035035	2	28	0.190913	0.383634
phosphatidylcholine acyl-chain remodeling	Gene Ontology	GO:0036151	2	28	0.190913	0.383634
defense response to fungus	Gene Ontology	GO:0050832	2	28	0.190913	0.383634
positive regulation of neurogenesis	Gene Ontology	GO:0050769	2	28	0.190913	0.383634
androgen receptor binding	Gene Ontology	GO:0050681	2	28	0.190913	0.383634
regulation of mitochondrial membrane potential	Gene Ontology	GO:0051881	2	28	0.190913	0.383634
positive regulation of mitotic nuclear division	Gene Ontology	GO:0045840	2	28	0.190913	0.383634
outflow tract septum morphogenesis	Gene Ontology	GO:0003148	2	28	0.190913	0.383634
keratan sulfate biosynthetic process	Gene Ontology	GO:0018146	2	28	0.190913	0.383634
negative regulation of fibroblast proliferation	Gene Ontology	GO:0048147	2	28	0.190913	0.383634
hair follicle morphogenesis	Gene Ontology	GO:0031069	2	28	0.190913	0.383634
spectrin binding	Gene Ontology	GO:0030507	2	28	0.190913	0.383634
glycogen metabolic process	Gene Ontology	GO:0005977	2	28	0.190913	0.383634
triglyceride homeostasis	Gene Ontology	GO:0070328	2	28	0.190913	0.383634
negative regulation of TOR signaling	Gene Ontology	GO:0032007	2	28	0.190913	0.383634
microglial cell activation	Gene Ontology	GO:0001774	2	28	0.190913	0.383634
negative regulation of interleukin-1 beta production	Gene Ontology	GO:0032691	2	28	0.190913	0.383634
neurotransmitter transport	Gene Ontology	GO:0006836	2	28	0.190913	0.383634
neuronal cell body membrane	Gene Ontology	GO:0032809	2	28	0.190913	0.383634
CCR chemokine receptor binding	Gene Ontology	GO:0048020	2	28	0.190913	0.383634
cellular response to virus	Gene Ontology	GO:0098586	2	28	0.190913	0.383634
endopeptidase activity	Gene Ontology	GO:0004175	4	81	0.1929	0.383634
regulation of cell population proliferation	Gene Ontology	GO:0042127	7	169	0.193309	0.383634
protein deubiquitination	Gene Ontology	GO:0016579	10	262	0.194887	0.383634
cerebellar mossy fiber	Gene Ontology	GO:0044300	1	7	0.194916	0.383634
collateral sprouting	Gene Ontology	GO:0048668	1	7	0.194916	0.383634
tetrahydrofolate metabolic process	Gene Ontology	GO:0046653	1	7	0.194916	0.383634
importin-alpha family protein binding	Gene Ontology	GO:0061676	1	7	0.194916	0.383634
regulation of cell junction assembly	Gene Ontology	GO:1901888	1	7	0.194916	0.383634
Mre11 complex	Gene Ontology	GO:0030870	1	7	0.194916	0.383634
cAMP-dependent protein kinase regulator activity	Gene Ontology	GO:0008603	1	7	0.194916	0.383634
box C/D snoRNP complex	Gene Ontology	GO:0031428	1	7	0.194916	0.383634
nucleus localization	Gene Ontology	GO:0051647	1	7	0.194916	0.383634
substrate-dependent cell migration	Gene Ontology	GO:0006929	1	7	0.194916	0.383634
forebrain radial glial cell differentiation	Gene Ontology	GO:0021861	1	7	0.194916	0.383634
regulation of complement-dependent cytotoxicity	Gene Ontology	GO:1903659	1	7	0.194916	0.383634
mitral valve morphogenesis	Gene Ontology	GO:0003183	1	7	0.194916	0.383634
GPI-linked ephrin receptor activity	Gene Ontology	GO:0005004	1	7	0.194916	0.383634
positive regulation of small GTPase mediated signal transduction	Gene Ontology	GO:0051057	1	7	0.194916	0.383634
lipid modification	Gene Ontology	GO:0030258	1	7	0.194916	0.383634
modification-dependent protein catabolic process	Gene Ontology	GO:0019941	1	7	0.194916	0.383634
positive regulation of axon extension involved in axon guidance	Gene Ontology	GO:0048842	1	7	0.194916	0.383634
positive regulation of immunoglobulin production	Gene Ontology	GO:0002639	1	7	0.194916	0.383634
negative regulation of B cell receptor signaling pathway	Gene Ontology	GO:0050859	1	7	0.194916	0.383634
arginine catabolic process	Gene Ontology	GO:0006527	1	7	0.194916	0.383634
neural crest cell differentiation	Gene Ontology	GO:0014033	1	7	0.194916	0.383634
regulation of translational termination	Gene Ontology	GO:0006449	1	7	0.194916	0.383634
chorio-allantoic fusion	Gene Ontology	GO:0060710	1	7	0.194916	0.383634
tetrahydrobiopterin biosynthetic process	Gene Ontology	GO:0006729	1	7	0.194916	0.383634
ubiquitinyl hydrolase activity	Gene Ontology	GO:0101005	1	7	0.194916	0.383634
glycinergic synapse	Gene Ontology	GO:0098690	1	7	0.194916	0.383634
positive regulation of dendritic cell antigen processing and presentation	Gene Ontology	GO:0002606	1	7	0.194916	0.383634
solute:proton antiporter activity	Gene Ontology	GO:0015299	1	7	0.194916	0.383634
oxysterol binding	Gene Ontology	GO:0008142	1	7	0.194916	0.383634
negative regulation of cellular component movement	Gene Ontology	GO:0051271	1	7	0.194916	0.383634
regulation of establishment of protein localization	Gene Ontology	GO:0070201	1	7	0.194916	0.383634
heart trabecula morphogenesis	Gene Ontology	GO:0061384	1	7	0.194916	0.383634
negative regulation of dendritic cell apoptotic process	Gene Ontology	GO:2000669	1	7	0.194916	0.383634
generation of neurons	Gene Ontology	GO:0048699	1	7	0.194916	0.383634
3-oxo-lignoceronyl-CoA synthase activity	Gene Ontology	GO:0102338	1	7	0.194916	0.383634
ceramide 1-phosphate binding	Gene Ontology	GO:1902387	1	7	0.194916	0.383634
antigen processing and presentation, exogenous lipid antigen via MHC class Ib	Gene Ontology	GO:0048007	1	7	0.194916	0.383634
aggrephagy	Gene Ontology	GO:0035973	1	7	0.194916	0.383634
N-acetylglucosamine 6-O-sulfotransferase activity	Gene Ontology	GO:0001517	1	7	0.194916	0.383634
androsterone dehydrogenase activity	Gene Ontology	GO:0047023	1	7	0.194916	0.383634
glucose catabolic process	Gene Ontology	GO:0006007	1	7	0.194916	0.383634
positive regulation of non-membrane spanning protein tyrosine kinase activity	Gene Ontology	GO:1903997	1	7	0.194916	0.383634
gene silencing	Gene Ontology	GO:0016458	1	7	0.194916	0.383634
regulation of delayed rectifier potassium channel activity	Gene Ontology	GO:1902259	1	7	0.194916	0.383634
regulation of cardiac muscle cell membrane potential	Gene Ontology	GO:0086036	1	7	0.194916	0.383634
fatty acid elongation, monounsaturated fatty acid	Gene Ontology	GO:0034625	1	7	0.194916	0.383634
chromatin assembly	Gene Ontology	GO:0031497	1	7	0.194916	0.383634
kinocilium	Gene Ontology	GO:0060091	1	7	0.194916	0.383634
cerebellar granule cell differentiation	Gene Ontology	GO:0021707	1	7	0.194916	0.383634
regulation of stem cell proliferation	Gene Ontology	GO:0072091	1	7	0.194916	0.383634
Cdc42 protein signal transduction	Gene Ontology	GO:0032488	1	7	0.194916	0.383634
ameboidal-type cell migration	Gene Ontology	GO:0001667	1	7	0.194916	0.383634
negative regulation of monocyte differentiation	Gene Ontology	GO:0045656	1	7	0.194916	0.383634
syndecan binding	Gene Ontology	GO:0045545	1	7	0.194916	0.383634
lipid digestion	Gene Ontology	GO:0044241	1	7	0.194916	0.383634
regulation of intracellular signal transduction	Gene Ontology	GO:1902531	1	7	0.194916	0.383634
chaperone-mediated autophagy	Gene Ontology	GO:0061684	1	7	0.194916	0.383634
negative regulation of smooth muscle cell differentiation	Gene Ontology	GO:0051151	1	7	0.194916	0.383634
sphingosine N-acyltransferase activity	Gene Ontology	GO:0050291	1	7	0.194916	0.383634
7S RNA binding	Gene Ontology	GO:0008312	1	7	0.194916	0.383634
aspartic-type endopeptidase inhibitor activity	Gene Ontology	GO:0019828	1	7	0.194916	0.383634
fatty acid elongase activity	Gene Ontology	GO:0009922	1	7	0.194916	0.383634
cuprous ion binding	Gene Ontology	GO:1903136	1	7	0.194916	0.383634
positive regulation of anoikis	Gene Ontology	GO:2000210	1	7	0.194916	0.383634
NURF complex	Gene Ontology	GO:0016589	1	7	0.194916	0.383634
positive regulation of behavioral fear response	Gene Ontology	GO:2000987	1	7	0.194916	0.383634
regulation of Cdc42 protein signal transduction	Gene Ontology	GO:0032489	1	7	0.194916	0.383634
Smc5-Smc6 complex	Gene Ontology	GO:0030915	1	7	0.194916	0.383634
lipid hydroxylation	Gene Ontology	GO:0002933	1	7	0.194916	0.383634
hyalurononglucosaminidase activity	Gene Ontology	GO:0004415	1	7	0.194916	0.383634
negative regulation of RNA polymerase II regulatory region sequence-specific DNA binding	Gene Ontology	GO:1903026	1	7	0.194916	0.383634
regulation of reactive oxygen species biosynthetic process	Gene Ontology	GO:1903426	1	7	0.194916	0.383634
kinase activator activity	Gene Ontology	GO:0019209	1	7	0.194916	0.383634
activin receptor complex	Gene Ontology	GO:0048179	1	7	0.194916	0.383634
positive regulation of sensory perception of pain	Gene Ontology	GO:1904058	1	7	0.194916	0.383634
positive regulation of activin receptor signaling pathway	Gene Ontology	GO:0032927	1	7	0.194916	0.383634
dehydroascorbic acid transport	Gene Ontology	GO:0070837	1	7	0.194916	0.383634
PTW/PP1 phosphatase complex	Gene Ontology	GO:0072357	1	7	0.194916	0.383634
negative regulation of T cell differentiation	Gene Ontology	GO:0045581	1	7	0.194916	0.383634
protein localization to cytoplasmic stress granule	Gene Ontology	GO:1903608	1	7	0.194916	0.383634
positive regulation of activation of Janus kinase activity	Gene Ontology	GO:0010536	1	7	0.194916	0.383634
cellular response to magnesium ion	Gene Ontology	GO:0071286	1	7	0.194916	0.383634
negative regulation of chemokine-mediated signaling pathway	Gene Ontology	GO:0070100	1	7	0.194916	0.383634
pericardium morphogenesis	Gene Ontology	GO:0003344	1	7	0.194916	0.383634
central element	Gene Ontology	GO:0000801	1	7	0.194916	0.383634
positive regulation of transcription from RNA polymerase II promoter in response to stress	Gene Ontology	GO:0036003	1	7	0.194916	0.383634
Lsm2-8 complex	Gene Ontology	GO:0120115	1	7	0.194916	0.383634
positive regulation of integrin activation	Gene Ontology	GO:0033625	1	7	0.194916	0.383634
LBD domain binding	Gene Ontology	GO:0050693	1	7	0.194916	0.383634
positive regulation of smooth muscle cell apoptotic process	Gene Ontology	GO:0034393	1	7	0.194916	0.383634
protein phosphatase 2B binding	Gene Ontology	GO:0030346	1	7	0.194916	0.383634
very-long-chain 3-ketoacyl-CoA synthase activity	Gene Ontology	GO:0102756	1	7	0.194916	0.383634
serotonin uptake	Gene Ontology	GO:0051610	1	7	0.194916	0.383634
positive regulation of autophagosome maturation	Gene Ontology	GO:1901098	1	7	0.194916	0.383634
miRNA catabolic process	Gene Ontology	GO:0010587	1	7	0.194916	0.383634
maternal process involved in parturition	Gene Ontology	GO:0060137	1	7	0.194916	0.383634
fatty acid elongation, saturated fatty acid	Gene Ontology	GO:0019367	1	7	0.194916	0.383634
blood vessel endothelial cell proliferation involved in sprouting angiogenesis	Gene Ontology	GO:0002043	1	7	0.194916	0.383634
ventral spinal cord development	Gene Ontology	GO:0021517	1	7	0.194916	0.383634
Sertoli cell differentiation	Gene Ontology	GO:0060008	1	7	0.194916	0.383634
inositol metabolic process	Gene Ontology	GO:0006020	1	7	0.194916	0.383634
3-oxo-arachidoyl-CoA synthase activity	Gene Ontology	GO:0102336	1	7	0.194916	0.383634
heart valve morphogenesis	Gene Ontology	GO:0003179	1	7	0.194916	0.383634
negative regulation of centriole replication	Gene Ontology	GO:0046600	1	7	0.194916	0.383634
ventricular compact myocardium morphogenesis	Gene Ontology	GO:0003223	1	7	0.194916	0.383634
negative regulation of macrophage chemotaxis	Gene Ontology	GO:0010760	1	7	0.194916	0.383634
excitatory synapse assembly	Gene Ontology	GO:1904861	1	7	0.194916	0.383634
AP-type membrane coat adaptor complex	Gene Ontology	GO:0030119	1	7	0.194916	0.383634
magnesium ion homeostasis	Gene Ontology	GO:0010960	1	7	0.194916	0.383634
N-terminal peptidyl-methionine acetylation	Gene Ontology	GO:0017196	1	7	0.194916	0.383634
chromaffin granule membrane	Gene Ontology	GO:0042584	1	7	0.194916	0.383634
p38MAPK cascade	Gene Ontology	GO:0038066	1	7	0.194916	0.383634
regulation of cell death	Gene Ontology	GO:0010941	1	7	0.194916	0.383634
RIG-I signaling pathway	Gene Ontology	GO:0039529	1	7	0.194916	0.383634
fatty acid elongation, polyunsaturated fatty acid	Gene Ontology	GO:0034626	1	7	0.194916	0.383634
glucose:sodium symporter activity	Gene Ontology	GO:0005412	1	7	0.194916	0.383634
voltage-gated potassium channel activity involved in cardiac muscle cell action potential repolarization	Gene Ontology	GO:0086008	1	7	0.194916	0.383634
smooth endoplasmic reticulum membrane	Gene Ontology	GO:0030868	1	7	0.194916	0.383634
pyrimidine nucleobase catabolic process	Gene Ontology	GO:0006208	1	7	0.194916	0.383634
nuclear lamina	Gene Ontology	GO:0005652	1	7	0.194916	0.383634
positive regulation of microglial cell migration	Gene Ontology	GO:1904141	1	7	0.194916	0.383634
basal dendrite	Gene Ontology	GO:0097441	1	7	0.194916	0.383634
3-oxo-cerotoyl-CoA synthase activity	Gene Ontology	GO:0102337	1	7	0.194916	0.383634
adenosine to inosine editing	Gene Ontology	GO:0006382	1	7	0.194916	0.383634
autophagic cell death	Gene Ontology	GO:0048102	1	7	0.194916	0.383634
positive regulation of aspartic-type endopeptidase activity involved in amyloid precursor protein catabolic process	Gene Ontology	GO:1902961	1	7	0.194916	0.383634
microglial cell proliferation	Gene Ontology	GO:0061518	1	7	0.194916	0.383634
regulation of DNA binding	Gene Ontology	GO:0051101	1	7	0.194916	0.383634
cardiac atrium morphogenesis	Gene Ontology	GO:0003209	1	7	0.194916	0.383634
locomotion involved in locomotory behavior	Gene Ontology	GO:0031987	1	7	0.194916	0.383634
MutLalpha complex binding	Gene Ontology	GO:0032405	1	7	0.194916	0.383634
dehydroascorbic acid transmembrane transporter activity	Gene Ontology	GO:0033300	1	7	0.194916	0.383634
positive regulation of inhibitory postsynaptic potential	Gene Ontology	GO:0097151	1	7	0.194916	0.383634
DNA ligation involved in DNA repair	Gene Ontology	GO:0051103	1	7	0.194916	0.383634
chromatin silencing complex	Gene Ontology	GO:0005677	1	7	0.194916	0.383634
phospholipase inhibitor activity	Gene Ontology	GO:0004859	1	7	0.194916	0.383634
telethonin binding	Gene Ontology	GO:0031433	1	7	0.194916	0.383634
secretion	Gene Ontology	GO:0046903	1	7	0.194916	0.383634
leucine binding	Gene Ontology	GO:0070728	1	7	0.194916	0.383634
negative regulation of inflammatory response to antigenic stimulus	Gene Ontology	GO:0002862	1	7	0.194916	0.383634
skeletal muscle atrophy	Gene Ontology	GO:0014732	1	7	0.194916	0.383634
inner ear receptor cell development	Gene Ontology	GO:0060119	1	7	0.194916	0.383634
lymphocyte differentiation	Gene Ontology	GO:0030098	1	7	0.194916	0.383634
negative regulation of serine-type endopeptidase activity	Gene Ontology	GO:1900004	1	7	0.194916	0.383634
regulation of cellular response to stress	Gene Ontology	GO:0080135	1	7	0.194916	0.383634
regulation of cytokine biosynthetic process	Gene Ontology	GO:0042035	1	7	0.194916	0.383634
regulation of respiratory gaseous exchange	Gene Ontology	GO:0043576	1	7	0.194916	0.383634
neuron migration	Gene Ontology	GO:0001764	5	110	0.194988	0.383634
nuclear chromosome, telomeric region	Gene Ontology	GO:0000784	5	110	0.194988	0.383634
calmodulin binding	Gene Ontology	GO:0005516	8	200	0.19514	0.383634
positive regulation of cysteine-type endopeptidase activity involved in apoptotic process	Gene Ontology	GO:0043280	3	54	0.195418	0.383634
terminal bouton	Gene Ontology	GO:0043195	3	54	0.195418	0.383634
antimicrobial humoral response	Gene Ontology	GO:0019730	3	54	0.195418	0.383634
protein kinase C binding	Gene Ontology	GO:0005080	3	54	0.195418	0.383634
cleavage furrow	Gene Ontology	GO:0032154	3	54	0.195418	0.383634
positive regulation of interleukin-8 production	Gene Ontology	GO:0032757	3	54	0.195418	0.383634
pyridoxal phosphate binding	Gene Ontology	GO:0030170	3	54	0.195418	0.383634
positive regulation of protein-containing complex assembly	Gene Ontology	GO:0031334	3	54	0.195418	0.383634
cytoskeletal protein binding	Gene Ontology	GO:0008092	3	54	0.195418	0.383634
growth cone	Gene Ontology	GO:0030426	6	140	0.197341	0.386778
lipid metabolic process	Gene Ontology	GO:0006629	6	140	0.197341	0.386778
memory	Gene Ontology	GO:0007613	4	82	0.198372	0.388419
regulation of inflammatory response	Gene Ontology	GO:0050727	4	82	0.198372	0.388419
mitochondrial membrane	Gene Ontology	GO:0031966	5	111	0.199654	0.389532
positive regulation of neuron projection development	Gene Ontology	GO:0010976	5	111	0.199654	0.389532
RNA polymerase II transcription regulatory region sequence-specific DNA binding	Gene Ontology	GO:0000977	12	327	0.199734	0.389532
potassium channel activity	Gene Ontology	GO:0005267	2	29	0.200688	0.389532
digestive tract development	Gene Ontology	GO:0048565	2	29	0.200688	0.389532
transcription elongation from RNA polymerase I promoter	Gene Ontology	GO:0006362	2	29	0.200688	0.389532
U12-type spliceosomal complex	Gene Ontology	GO:0005689	2	29	0.200688	0.389532
metallocarboxypeptidase activity	Gene Ontology	GO:0004181	2	29	0.200688	0.389532
blastocyst hatching	Gene Ontology	GO:0001835	2	29	0.200688	0.389532
protein K11-linked ubiquitination	Gene Ontology	GO:0070979	2	29	0.200688	0.389532
nuclear chromosome	Gene Ontology	GO:0000228	2	29	0.200688	0.389532
positive regulation of DNA replication	Gene Ontology	GO:0045740	2	29	0.200688	0.389532
positive regulation of defense response to virus by host	Gene Ontology	GO:0002230	2	29	0.200688	0.389532
heterotypic cell-cell adhesion	Gene Ontology	GO:0034113	2	29	0.200688	0.389532
protein export from nucleus	Gene Ontology	GO:0006611	2	29	0.200688	0.389532
neural tube development	Gene Ontology	GO:0021915	2	29	0.200688	0.389532
TRIF-dependent toll-like receptor signaling pathway	Gene Ontology	GO:0035666	2	29	0.200688	0.389532
iron ion homeostasis	Gene Ontology	GO:0055072	2	29	0.200688	0.389532
leukocyte cell-cell adhesion	Gene Ontology	GO:0007159	2	29	0.200688	0.389532
transmembrane transport	Gene Ontology	GO:0055085	11	296	0.201959	0.391622
damaged DNA binding	Gene Ontology	GO:0003684	3	55	0.202291	0.391634
embryonic digit morphogenesis	Gene Ontology	GO:0042733	3	55	0.202291	0.391634
double-strand break repair via nonhomologous end joining	Gene Ontology	GO:0006303	3	55	0.202291	0.391634
phosphatidylinositol-4,5-bisphosphate binding	Gene Ontology	GO:0005546	4	83	0.203889	0.391694
regulation of protein stability	Gene Ontology	GO:0031647	4	83	0.203889	0.391694
lung development	Gene Ontology	GO:0030324	4	83	0.203889	0.391694
stimulatory C-type lectin receptor signaling pathway	Gene Ontology	GO:0002223	5	112	0.204358	0.391694
negative regulation of cell population proliferation	Gene Ontology	GO:0008285	14	394	0.206657	0.391694
cytosolic large ribosomal subunit	Gene Ontology	GO:0022625	3	56	0.209219	0.391694
substrate adhesion-dependent cell spreading	Gene Ontology	GO:0034446	3	56	0.209219	0.391694
positive regulation of nucleic acid-templated transcription	Gene Ontology	GO:1903508	4	84	0.209452	0.391694
Rab GTPase binding	Gene Ontology	GO:0017137	6	143	0.209823	0.391694
protein serine/threonine kinase activator activity	Gene Ontology	GO:0043539	2	30	0.210518	0.391694
mitotic spindle pole	Gene Ontology	GO:0097431	2	30	0.210518	0.391694
regulation of cytoskeleton organization	Gene Ontology	GO:0051493	2	30	0.210518	0.391694
brown fat cell differentiation	Gene Ontology	GO:0050873	2	30	0.210518	0.391694
DNA replication initiation	Gene Ontology	GO:0006270	2	30	0.210518	0.391694
steroid hydroxylase activity	Gene Ontology	GO:0008395	2	30	0.210518	0.391694
cyclin-dependent protein kinase holoenzyme complex	Gene Ontology	GO:0000307	2	30	0.210518	0.391694
termination of RNA polymerase I transcription	Gene Ontology	GO:0006363	2	30	0.210518	0.391694
dendrite membrane	Gene Ontology	GO:0032590	2	30	0.210518	0.391694
MLL1 complex	Gene Ontology	GO:0071339	2	30	0.210518	0.391694
ciliary transition zone	Gene Ontology	GO:0035869	2	30	0.210518	0.391694
phosphatidylinositol-4-phosphate binding	Gene Ontology	GO:0070273	2	30	0.210518	0.391694
membrane raft	Gene Ontology	GO:0045121	9	237	0.214734	0.391694
locomotory behavior	Gene Ontology	GO:0007626	4	85	0.215056	0.391694
positive regulation of interleukin-1 beta production	Gene Ontology	GO:0032731	3	57	0.216199	0.391694
negative regulation of receptor binding	Gene Ontology	GO:1900121	1	8	0.216444	0.391694
metal ion transport	Gene Ontology	GO:0030001	1	8	0.216444	0.391694
ADP-ribosylation factor binding	Gene Ontology	GO:0030306	1	8	0.216444	0.391694
regulation of double-strand break repair via nonhomologous end joining	Gene Ontology	GO:2001032	1	8	0.216444	0.391694
intracellular vesicle	Gene Ontology	GO:0097708	1	8	0.216444	0.391694
spectrin-associated cytoskeleton	Gene Ontology	GO:0014731	1	8	0.216444	0.391694
folic acid transport	Gene Ontology	GO:0015884	1	8	0.216444	0.391694
response to xenobiotic stimulus	Gene Ontology	GO:0009410	1	8	0.216444	0.391694
leukemia inhibitory factor signaling pathway	Gene Ontology	GO:0048861	1	8	0.216444	0.391694
nucleotide-binding oligomerization domain containing 2 signaling pathway	Gene Ontology	GO:0070431	1	8	0.216444	0.391694
ribonuclease MRP complex	Gene Ontology	GO:0000172	1	8	0.216444	0.391694
central nervous system neuron axonogenesis	Gene Ontology	GO:0021955	1	8	0.216444	0.391694
dorsal/ventral axis specification	Gene Ontology	GO:0009950	1	8	0.216444	0.391694
epidermal cell differentiation	Gene Ontology	GO:0009913	1	8	0.216444	0.391694
bone trabecula formation	Gene Ontology	GO:0060346	1	8	0.216444	0.391694
negative regulation of B cell apoptotic process	Gene Ontology	GO:0002903	1	8	0.216444	0.391694
[truncated: 1,822 more rows]

## Sheet: Table S5. Human_PS_NC_genelist
GeneName	Pvalue	overlap_exon	overlap_intron	overlap_promoter	overlap_other
MBOAT2	1.39499e-07	0	1	1	0
SLC9A1	3.47736e-07	0	1	1	0
FBXW7	2.66178e-06	0	1	1	1
DPP10	2.05359e-05	0	1	1	0
MNAT1	0.000176427	0	1	1	0
SESN1	0.000334063	0	1	1	0
ATRN	5.04224e-40	0	1	0	0
CCDC7	5.04224e-40	0	1	0	0
COX10	5.04224e-40	0	1	0	0
GPC5	5.04224e-40	0	1	0	0
GRM5	5.04224e-40	0	1	0	0
MAD1L1	5.04224e-40	0	1	0	0
PPP2R5A	5.04224e-40	0	1	0	0
RB1	5.04224e-40	0	1	0	0
TYR	5.04224e-40	0	1	0	0
UGT1A10	5.04224e-40	0	1	0	0
UGT1A8	5.04224e-40	0	1	0	0
ZC3H6	5.04224e-40	0	1	0	0
ZSWIM5	5.04224e-40	0	1	0	0
NRXN3	4.1601e-11	0	1	0	0
CERS6	1.94841e-08	0	1	0	0
SLCO5A1	4.06518e-08	0	1	0	0
DCDC1	4.51999e-08	0	1	0	0
AGBL4	4.96222e-08	0	1	0	0
GRID2	5.30533e-08	0	1	0	0
IPMK	1.41723e-07	0	1	0	0
NYAP2	3.82435e-07	0	1	0	0
EFCAB11	1.19113e-06	0	1	0	0
AFF3	1.44427e-06	0	1	0	0
ROBO1	1.55608e-06	0	1	0	0
ZNF521	1.93678e-06	0	1	0	0
NR6A1	2.62304e-06	0	1	0	0
GABRB2	4.7426e-06	0	1	0	0
KIAA0825	6.21389e-06	0	1	0	0
CMSS1	1.1427e-05	0	1	0	0
FILIP1L	1.1427e-05	0	1	0	0
GABRA2	1.16117e-05	0	1	0	0
DEPTOR	1.17533e-05	0	1	0	0
UGGT2	1.32883e-05	0	1	0	0
FOXO3	1.58648e-05	0	1	0	0
TRHDE	1.72654e-05	0	1	0	0
SYT16	1.83207e-05	0	1	0	0
GLRB	1.8839e-05	0	1	0	0
DENND1B	1.96162e-05	0	1	0	0
LRMDA	2.42027e-05	0	1	0	0
CSMD2	2.59549e-05	0	1	0	0
GPATCH2	2.61097e-05	0	1	0	0
BCAS3	2.95742e-05	0	1	0	0
MITF	3.23158e-05	0	1	0	0
CACNA1C	3.28296e-05	0	1	0	0
DKK2	3.40674e-05	0	1	0	0
FCHSD2	3.46455e-05	0	1	0	0
ZFHX4	3.5757e-05	0	1	0	0
MACROD2	4.41299e-05	0	1	0	0
CRTAC1	4.61732e-05	0	1	0	0
MBNL1	4.87749e-05	0	1	0	0
RTN1	5.02098e-05	0	1	0	0
WWC2	5.45565e-05	0	1	0	0
RAB28	5.74509e-05	0	1	0	0
TENM2	5.89683e-05	0	1	0	1
ESR1	6.9613e-05	0	1	0	0
EXT1	7.37925e-05	0	1	0	0
SOX6	7.41611e-05	0	1	0	0
RERG	7.79164e-05	0	1	0	0
DCUN1D4	7.81879e-05	0	1	0	0
FAM117A	8.04972e-05	0	1	0	0
CUX2	8.39319e-05	0	1	0	0
ARHGAP15	8.73172e-05	0	1	0	0
TIMM23B	8.8044e-05	0	1	0	0
IMMP2L	8.94798e-05	0	1	0	0
RIMS1	9.219e-05	0	1	0	0
CHSY3	9.40783e-05	0	1	0	0
BLVRA	0.000100571	0	1	0	0
RASSF5	0.00010156	0	1	0	0
NFIB	0.000101975	0	1	0	0
DLG2	0.000104609	0	1	0	0
ANAPC10	0.000110404	0	1	0	0
HS6ST3	0.000111906	0	1	0	0
CCSER1	0.000114501	0	1	0	0
RALYL	0.000121942	0	1	0	0
GPATCH8	0.000122122	0	1	0	0
SRGAP1	0.000124414	0	1	0	0
ANK3	0.000132999	0	1	0	0
CNTN1	0.000136139	0	1	0	0
IL23R	0.000138896	0	1	0	0
LARP1B	0.000142124	0	1	0	0
ROR1	0.000143304	0	1	0	0
GABRG3	0.000145212	0	1	0	0
PTPRK	0.000162794	0	1	0	0
KCNAB1	0.000166906	0	1	0	0
CFAP299	0.000173737	0	1	0	0
CBL	0.000176763	0	1	0	0
CELF2	0.000195983	0	1	0	0
ANKRD17	0.000200018	0	1	0	0
LRRTM4	0.000210942	0	1	0	0
SUGCT	0.000223453	0	1	0	0
SLC4A10	0.000233587	0	1	0	0
MKLN1	0.000239741	0	1	0	0
LRRC69	0.000247577	0	1	0	0
ZNF407	0.000257045	0	1	0	0
PARN	0.000262762	0	1	0	0
NRXN1	0.000277688	0	1	0	0
PCCA	0.000284215	0	1	0	0
KDM2A	0.000291759	0	1	0	0
FBXW11	0.000293324	0	1	0	0
CNTNAP5	0.000300631	0	1	0	0
TPK1	0.000325305	0	1	0	0
RAD51B	0.00033125	0	1	0	0
KCNIP3	0.000344904	0	1	0	0
SPOCK3	0.000349352	0	1	0	0
ZNF609	0.000349401	0	1	0	0
SPAG17	0.000350012	0	1	0	0
AP3B1	0.000354852	0	1	0	0
DCLK1	0.000362471	0	1	0	0
CNTNAP2	0.000366012	0	1	0	0
PSMA1	0.000382742	0	1	0	0
STAC	0.000388567	0	1	0	0
MEF2C	0.000394133	0	1	0	0
RAP1GDS1	0.000395796	0	1	0	0
LPP	0.000399	0	1	0	0
SLC35F1	0.000407666	0	1	0	0
KIF5C	0.00043207	0	1	0	0
CNTN5	0.000443353	0	1	0	0
NSMCE2	0.000456814	0	1	0	0
RASAL2	0.000457509	0	1	0	0
RUNDC3B	0.000466282	0	1	0	0
SPON1	0.000469651	0	1	0	0
HTT	0.00047776	0	1	0	0
KCNQ3	0.000485073	0	1	0	0
DST	0.000485656	0	1	0	0
AKT2	0.000486403	0	1	0	0
AGAP14P	5.04224e-40	0	0	1	0
AHRR	5.04224e-40	0	0	1	0
APOBEC3H	5.04224e-40	0	0	1	0
APOC1P1	5.04224e-40	0	0	1	0
ASNSP1	5.04224e-40	0	0	1	0
AZI2	5.04224e-40	0	0	1	0
BRD3	5.04224e-40	0	0	1	0
BTN2A2	5.04224e-40	0	0	1	0
CCL21	5.04224e-40	0	0	1	0
CLEC18A	5.04224e-40	0	0	1	0
CLN5	5.04224e-40	0	0	1	0
CYP4Z2P	5.04224e-40	0	0	1	0
EBLN3P	5.04224e-40	0	0	1	0
EPHX1	5.04224e-40	0	0	1	0
EVPLL	5.04224e-40	0	0	1	0
GCN1	5.04224e-40	0	0	1	0
HTN1	5.04224e-40	0	0	1	0
IRGM	5.04224e-40	0	0	1	0
KRTAP5-6	5.04224e-40	0	0	1	0
KRTAP9-7	5.04224e-40	0	0	1	0
LCN2	5.04224e-40	0	0	1	0
LINC00446	5.04224e-40	0	0	1	0
LOC283028	5.04224e-40	0	0	1	0
LOC389641	5.04224e-40	0	0	1	0
LOC641746	5.04224e-40	0	0	1	0
MIR4507	5.04224e-40	0	0	1	0
MIR4537	5.04224e-40	0	0	1	0
MIR4539	5.04224e-40	0	0	1	0
MIR4752	5.04224e-40	0	0	1	0
MMP28	5.04224e-40	0	0	1	0
MSH5	5.04224e-40	0	0	1	0
MSH5-SAPCD1	5.04224e-40	0	0	1	0
OBP2A	5.04224e-40	0	0	1	0
OR2L3	5.04224e-40	0	0	1	0
OR9G1	5.04224e-40	0	0	1	0
OR9G9	5.04224e-40	0	0	1	0
P2RY11	5.04224e-40	0	0	1	0
PHACTR4	5.04224e-40	0	0	1	0
PLAC9	5.04224e-40	0	0	1	0
PLG	5.04224e-40	0	0	1	0
POTEB	5.04224e-40	0	0	1	0
POTEB2	5.04224e-40	0	0	1	0
POTEB3	5.04224e-40	0	0	1	0
PTGES2	5.04224e-40	0	0	1	0
RAB13	5.04224e-40	0	0	1	0
RDM1P5	5.04224e-40	0	0	1	0
SLFN11	5.04224e-40	0	0	1	0
SNORA61	5.04224e-40	0	0	1	0
SNORD105	5.04224e-40	0	0	1	0
SNORD105B	5.04224e-40	0	0	1	0
SNORD99	5.04224e-40	0	0	1	0
SPTY2D1	5.04224e-40	0	0	1	0
SRARP	5.04224e-40	0	0	1	0
TMEM201	5.04224e-40	0	0	1	0
TPM3P9	5.04224e-40	0	0	1	0
UGT1A7	5.04224e-40	0	0	1	0
URAHP	5.04224e-40	0	0	1	0
ZBTB17	5.04224e-40	0	0	1	0
ZCCHC14	5.04224e-40	0	0	1	0
ZNF331	5.04224e-40	0	0	1	0
ZNF761	5.04224e-40	0	0	1	0
ZNF782	5.04224e-40	0	0	1	0
RNASEH2A	4.12976e-10	0	0	1	0
RAET1G	4.1361e-10	0	0	1	0
TCHH	8.39194e-09	0	0	1	0
RB1-DT	1.08612e-08	0	0	1	0
CLCN1	5.93775e-08	0	0	1	0
TAF12	1.16627e-07	0	0	1	1
TPTE2P3	1.16627e-07	0	0	1	0
LRRC37A8P	1.5201e-07	0	0	1	0
SPATA7	1.66413e-07	0	0	1	0
PDCL3P4	1.78521e-07	0	0	1	0
NSMAF	1.89636e-07	0	0	1	0
ACTG1P20	2.04967e-07	0	0	1	0
TMEM222	2.04967e-07	0	0	1	0
NSMF	2.38458e-07	0	0	1	0
JTB	2.81462e-07	0	0	1	0
AGER	3.66854e-07	0	0	1	0
AGPAT1	3.66854e-07	0	0	1	0
GEMIN4	8.45212e-07	0	0	1	0
MMP20	1.07826e-06	0	0	1	0
CES3	1.18324e-06	0	0	1	0
MFSD14C	1.32271e-06	0	0	1	0
POLD4	2.00952e-06	0	0	1	0
ELOVL7	2.2291e-06	0	0	1	0
RAD17	3.90011e-06	0	0	1	0
ARIH2OS	4.48323e-06	0	0	1	0
ECH1	4.59405e-06	0	0	1	0
MIR555	7.11511e-06	0	0	1	0
RUSC1-AS1	7.34583e-06	0	0	1	0
LUC7L	8.75364e-06	0	0	1	0
LINC01473	9.38837e-06	0	0	1	0
GORAB	1.01401e-05	0	0	1	0
CD28	1.0189e-05	0	0	1	0
ADCY8	1.03887e-05	0	0	1	0
C11orf1	1.0839e-05	0	0	1	0
MAPK10	1.64173e-05	0	0	1	1
MIR5692B	1.66879e-05	0	0	1	0
ECI1	1.79555e-05	0	0	1	0
CATSPER3	1.8803e-05	0	0	1	0
C1orf127	1.90948e-05	0	0	1	0
TNFRSF10D	2.999e-05	0	0	1	0
LY6G6E	3.31188e-05	0	0	1	0
SCARNA22	3.31405e-05	0	0	1	0
NIFK	4.13555e-05	0	0	1	0
FKBP9	4.31076e-05	0	0	1	0
RP9P	4.31076e-05	0	0	1	0
PTF1A	4.70547e-05	0	0	1	0
DBF4	4.8063e-05	0	0	1	0
CFHR5	4.89493e-05	0	0	1	0
PHF7	5.01614e-05	0	0	1	0
ELP1	5.50716e-05	0	0	1	0
RAB8A	5.68073e-05	0	0	1	0
PURA	6.07899e-05	0	0	1	0
ZNF764	6.3334e-05	0	0	1	0
DGAT1	6.59431e-05	0	0	1	0
TMEM230	6.80912e-05	0	0	1	0
BRD4	7.79164e-05	0	0	1	0
HENMT1	8.33725e-05	0	0	1	0
LINC01920	8.36324e-05	0	0	1	0
MIR5690	8.96194e-05	0	0	1	0
CHST5	9.41254e-05	0	0	1	0
LOC340090	9.79239e-05	0	0	1	0
LINC01432	0.000102525	0	0	1	0
MTOR-AS1	0.00010276	0	0	1	0
SMIM33	0.000109185	0	0	1	0
CDC23	0.000123122	0	0	1	0
ZNRF2	0.000123218	0	0	1	0
CCS	0.000129608	0	0	1	0
CTSF	0.000129608	0	0	1	0
HBEGF	0.000134679	0	0	1	0
LINC01790	0.000136255	0	0	1	0
LINC01412	0.000152427	0	0	1	0
ZEB2-AS1	0.000152427	0	0	1	0
MACIR	0.000161438	0	0	1	0
ATP5MD	0.000169551	0	0	1	0
MIR1307	0.000169551	0	0	1	0
NELFA	0.000177388	0	0	1	0
MTHFD1L	0.000178015	0	0	1	0
C3orf84	0.000183343	0	0	1	0
FNDC7	0.000192023	0	0	1	0
ZNF440	0.00020847	0	0	1	0
GRAMD1B	0.000209851	0	0	1	0
RNPEPL1	0.000211505	0	0	1	0
NOLC1	0.000211597	0	0	1	0
TEX2	0.000225369	0	0	1	0
CCL17	0.000227685	0	0	1	0
ZNF333	0.000235654	0	0	1	0
DYNAP	0.000241112	0	0	1	0
HMGB1	0.000243308	0	0	1	0
PHF24	0.000244267	0	0	1	0
TRIB2	0.000245959	0	0	1	0
TTC36	0.000250971	0	0	1	0
IQCF4P	0.000259054	0	0	1	0
SQLE	0.00026301	0	0	1	0
KITLG	0.000264817	0	0	1	0
DEFB113	0.000271404	0	0	1	0
LINC02174	0.000273033	0	0	1	0
VARS1	0.00027544	0	0	1	0
COG4	0.000283794	0	0	1	0
CD300LF	0.000285313	0	0	1	0
MR1	0.000287744	0	0	1	0
STX6	0.000287744	0	0	1	0
IZUMO3	0.000288693	0	0	1	0
LOC100507437	0.000290566	0	0	1	0
LINC01715	0.000298497	0	0	1	0
APCS	0.000298706	0	0	1	0
PPP2R5C	0.000306715	0	0	1	0
NGDN	0.000312943	0	0	1	0
ACTL6A	0.000315722	0	0	1	0
TCEA1	0.000324225	0	0	1	0
ZNF385A	0.000330226	0	0	1	0
LRFN5	0.000337198	0	0	1	1
SCP2	0.0003401	0	0	1	0
LOC107984208	0.000358639	0	0	1	0
NAE1	0.00036319	0	0	1	0
NAA16	0.000373086	0	0	1	0
MIR639	0.000392325	0	0	1	0
TECR	0.000392325	0	0	1	0
P4HTM	0.000394888	0	0	1	0
OVOL1	0.000396099	0	0	1	0
TTBK2	0.000396374	0	0	1	0
MRPS6	0.000401459	0	0	1	0
SLC5A3	0.000401459	0	0	1	0
SNORA14B	0.00041089	0	0	1	0
TOMM20	0.00041089	0	0	1	0
ZNF768	0.000415393	0	0	1	0
SNHG19	0.000419026	0	0	1	0
SNORD60	0.000419026	0	0	1	0
CKS2	0.000427086	0	0	1	0
MIR3153	0.000427086	0	0	1	0
SNHG6	0.000440211	0	0	1	0
SNORD87	0.000440211	0	0	1	0
LOC105376331	0.000441201	0	0	1	0
LINC00412	0.000441261	0	0	1	0
RPL21	0.000441261	0	0	1	0
RPL21P28	0.000441261	0	0	1	0
SNORA27	0.000441261	0	0	1	0
SNORD102	0.000441261	0	0	1	0
CIAO2B	0.000442464	0	0	1	0
OVCH2	0.000444485	0	0	1	0
MT1IP	0.000446377	0	0	1	0
MT1X	0.000446377	0	0	1	0
ZNF384	0.000460828	0	0	1	0
PLA2G4A	0.000461388	0	0	1	0
ASF1B	0.000464901	0	0	1	0
DNAJC18	0.000480906	0	0	1	0
NOXA1	0.000481534	0	0	1	0
PHACTR1	0.000488453	0	0	1	0
CMTM1	0.000493164	0	0	1	0
MIR3666	0.000493624	0	0	1	0

## Sheet: Table S6. Human_PS_NC_pathway
#Term	Database	ID	Input number	Background number	P-Value	Corrected P-Value
Metabolism	Reactome	R-HSA-1430728	36	2075	4.48537e-05	0.00622587
Porphyrin and chlorophyll metabolism	KEGG PATHWAY	hsa00860	5	42	4.56643e-05	0.00622587
Neuronal System	Reactome	R-HSA-112316	13	402	5.54422e-05	0.00659571
Retrograde endocannabinoid signaling	KEGG PATHWAY	hsa04723	8	148	5.46088e-05	0.00659571
EGF receptor signaling pathway	PANTHER	P00018	7	114	7.50973e-05	0.00740245
Signaling by Interleukins	Reactome	R-HSA-449147	16	619	0.000105553	0.00910392
Diseases of signal transduction	Reactome	R-HSA-5663202	12	374	0.000114426	0.00962854
Cell Cycle	Reactome	R-HSA-1640170	16	629	0.000126152	0.0101498
Oocyte meiosis	KEGG PATHWAY	hsa04114	7	128	0.000149064	0.011688
Negative regulation of the PI3K/AKT network	Reactome	R-HSA-199418	6	96	0.000224564	0.0148989
Endocrine resistance	KEGG PATHWAY	hsa01522	6	98	0.00024955	0.0156536
Progesterone-mediated oocyte maturation	KEGG PATHWAY	hsa04914	6	99	0.000262835	0.0159085
Generic Transcription Pathway	Reactome	R-HSA-212436	23	1193	0.000270053	0.0160635
Disease	Reactome	R-HSA-1643685	21	1049	0.000306615	0.0170617
Retinol metabolism	KEGG PATHWAY	hsa00830	5	67	0.000351222	0.0189331
S Phase	Reactome	R-HSA-69242	7	160	0.000543188	0.0258212
Platelet sensitization by LDL	Reactome	R-HSA-432142	3	17	0.000594731	0.0260905
Metabolism of xenobiotics by cytochrome P450	KEGG PATHWAY	hsa00980	5	76	0.000604997	0.0260905
Sphingolipid signaling pathway	KEGG PATHWAY	hsa04071	6	119	0.000666528	0.0283891
Cell Cycle, Mitotic	Reactome	R-HSA-69278	13	525	0.000680691	0.0286388
Gene expression (Transcription)	Reactome	R-HSA-74160	25	1448	0.000722715	0.0296829
@@Cell cycle	KEGG PATHWAY	hsa04110	6	124	0.000818464	0.0300394
Glycosaminoglycan metabolism	Reactome	R-HSA-1630316	6	123	0.000786128	0.0300394
Fatty acid metabolism	Reactome	R-HSA-8978868	7	172	0.000818175	0.0300394
PDGF signaling pathway	PANTHER	P00047	6	124	0.000818464	0.0300394
Chemical carcinogenesis	KEGG PATHWAY	hsa05204	5	82	0.000837671	0.0301038
CTLA4 inhibitory signaling	Reactome	R-HSA-389513	3	20	0.00090692	0.031585
Intracellular signaling by second messengers	Reactome	R-HSA-9006925	9	288	0.000965825	0.031585
Toll Like Receptor 10 (TLR10) Cascade	Reactome	R-HSA-168142	5	85	0.000976287	0.031585
Toll Like Receptor 5 (TLR5) Cascade	Reactome	R-HSA-168176	5	85	0.000976287	0.031585
MyD88 cascade initiated on plasma membrane	Reactome	R-HSA-975871	5	85	0.000976287	0.031585
Cell Cycle Checkpoints	Reactome	R-HSA-69620	9	289	0.000988747	0.031585
RNA Polymerase II Transcription	Reactome	R-HSA-73857	23	1316	0.00100115	0.0316878
Dopaminergic synapse	KEGG PATHWAY	hsa04728	6	131	0.00107448	0.0325173
PI3K/AKT Signaling in Cancer	Reactome	R-HSA-2219528	5	88	0.00113125	0.0339376
GABAergic synapse	KEGG PATHWAY	hsa04727	5	89	0.00118674	0.0344055
PI5P, PP2A and IER3 Regulate PI3K/AKT Signaling	Reactome	R-HSA-6811558	5	89	0.00118674	0.0344055
TRAF6 mediated induction of NFkB and MAP kinases upon TLR7/8 or 9 activation	Reactome	R-HSA-975138	5	92	0.0013653	0.0379235
Metabolic pathways	KEGG PATHWAY	hsa01100	24	1433	0.00137328	0.0379235
Toll Like Receptor 7/8 (TLR7/8) Cascade	Reactome	R-HSA-168181	5	93	0.001429	0.0379235
Toll Like Receptor 3 (TLR3) Cascade	Reactome	R-HSA-168164	5	93	0.001429	0.0379235
MyD88 dependent cascade initiated on endosome	Reactome	R-HSA-975155	5	93	0.001429	0.0379235
GnRH signaling pathway	KEGG PATHWAY	hsa04912	5	93	0.001429	0.0379235
Estrogen-dependent nuclear events downstream of ESR-membrane signaling	Reactome	R-HSA-9634638	3	24	0.00146129	0.0381542
PIP3 activates AKT signaling	Reactome	R-HSA-1257604	8	247	0.00147087	0.0381542
Signaling by ERBB4	Reactome	R-HSA-1236394	4	55	0.00152273	0.0392047
Toll Like Receptor TLR6:TLR2 Cascade	Reactome	R-HSA-168188	5	95	0.00156293	0.0393584
MyD88:MAL(TIRAP) cascade initiated on plasma membrane	Reactome	R-HSA-166058	5	95	0.00156293	0.0393584
Neurexins and neuroligins	Reactome	R-HSA-6794361	4	56	0.00162087	0.0395188
GABA receptor activation	Reactome	R-HSA-977443	4	56	0.00162087	0.0395188
Glucuronidation	Reactome	R-HSA-156588	3	25	0.00162657	0.0395188
Toll Like Receptor 9 (TLR9) Cascade	Reactome	R-HSA-168138	5	97	0.00170586	0.0404766
Toll Like Receptor 2 (TLR2) Cascade	Reactome	R-HSA-181438	5	98	0.00178081	0.0404766
Toll Like Receptor TLR1:TLR2 Cascade	Reactome	R-HSA-168179	5	98	0.00178081	0.0404766
TRIF(TICAM1)-mediated TLR4 signaling	Reactome	R-HSA-937061	5	98	0.00178081	0.0404766
MyD88-independent TLR4 cascade	Reactome	R-HSA-166166	5	98	0.00178081	0.0404766
triacylglycerol biosynthesis	BioCyc	TRIGLSYN-PWY	3	26	0.00180309	0.0404766
Phospholipase D signaling pathway	KEGG PATHWAY	hsa04072	6	148	0.00195097	0.0415485
Ascorbate and aldarate metabolism	KEGG PATHWAY	hsa00053	3	27	0.00199111	0.0421431
Adrenergic signaling in cardiomyocytes	KEGG PATHWAY	hsa04261	6	149	0.00201555	0.0424003
Steroid hormone biosynthesis	KEGG PATHWAY	hsa00140	4	60	0.00205751	0.0427614
Metabolism of proteins	Reactome	R-HSA-392499	30	2012	0.00213027	0.0434877
Pathways in cancer	KEGG PATHWAY	hsa05200	12	530	0.00224312	0.0449927
Cytokine Signaling in Immune system	Reactome	R-HSA-1280215	16	836	0.00242779	0.0457697
EGFR downregulation	Reactome	R-HSA-182971	3	30	0.00262671	0.0482028
Costimulation by the CD28 family	Reactome	R-HSA-388841	4	65	0.00270966	0.049462
Non-small cell lung cancer	KEGG PATHWAY	hsa05223	4	66	0.00285521	0.0502819
HS-GAG biosynthesis	Reactome	R-HSA-2022928	3	31	0.00286321	0.0502819
Mitotic Spindle Checkpoint	Reactome	R-HSA-69618	5	110	0.0028791	0.0502819
Inactivation of CDC42 and RAC1	Reactome	R-HSA-428543	2	8	0.00300234	0.0502819
Human T-cell leukemia virus 1 infection	KEGG PATHWAY	hsa05166	7	219	0.00308184	0.051364
Activation of Matrix Metalloproteinases	Reactome	R-HSA-1592389	3	33	0.00337453	0.0547367
Prolactin signaling pathway	KEGG PATHWAY	hsa04917	4	70	0.00349094	0.0557154
AKT phosphorylates targets in the nucleus	Reactome	R-HSA-198693	2	9	0.0036493	0.0557154
Signaling by WNT in cancer	Reactome	R-HSA-4791275	3	34	0.00364976	0.0557154
Pentose and glucuronate interconversions	KEGG PATHWAY	hsa00040	3	34	0.00364976	0.0557154
Immune System	Reactome	R-HSA-168256	30	2096	0.00382166	0.0580825
Transcriptional regulation by RUNX2	Reactome	R-HSA-8878166	5	118	0.00384065	0.0581151
Transcription of the HIV genome	Reactome	R-HSA-167172	4	73	0.00402642	0.06066
Transcriptional Regulation by TP53	Reactome	R-HSA-3700989	9	359	0.00408702	0.0613052
AMPK signaling pathway	KEGG PATHWAY	hsa04152	5	120	0.00411303	0.0614284
Extra-nuclear estrogen signaling	Reactome	R-HSA-9009391	4	76	0.00461484	0.0660631
DNA Replication	Reactome	R-HSA-69306	5	126	0.00501275	0.0695233
Infectious disease	Reactome	R-HSA-5663205	9	372	0.00510677	0.0695233
Regulation of localization of FOXO transcription factors	Reactome	R-HSA-9614399	2	11	0.00511852	0.0695233
Toll Like Receptor 4 (TLR4) Cascade	Reactome	R-HSA-166016	5	128	0.00534137	0.0717032
Nicotine addiction	KEGG PATHWAY	hsa05033	3	40	0.00558711	0.0735707
G1/S Transition	Reactome	R-HSA-69206	5	130	0.00568493	0.0742261
Separation of Sister Chromatids	Reactome	R-HSA-2467813	6	186	0.00575054	0.0742261
Cyclin E associated events during G1/S transition	Reactome	R-HSA-69202	4	82	0.0059596	0.0742261
RNA Polymerase II Pre-transcription Events	Reactome	R-HSA-674695	4	84	0.00645998	0.0784751
Cyclin A:Cdk2-associated events at S phase entry	Reactome	R-HSA-69656	4	84	0.00645998	0.0784751
ErbB signaling pathway	KEGG PATHWAY	hsa04012	4	85	0.0067203	0.0802419
Advanced glycosylation endproduct receptor signaling	Reactome	R-HSA-879415	2	13	0.00681475	0.0802419
Protein-protein interactions at synapses	Reactome	R-HSA-6794362	4	86	0.00698746	0.0811754
Mitotic Anaphase	Reactome	R-HSA-68882	6	194	0.00697598	0.0811754
Ubiquitin mediated proteolysis	KEGG PATHWAY	hsa04120	5	137	0.00701011	0.0811754
Mitotic Metaphase and Anaphase	Reactome	R-HSA-2555396	6	195	0.00714145	0.0821028
Parkinson disease	PANTHER	P00049	4	88	0.00754263	0.083768
Transmission across Chemical Synapses	Reactome	R-HSA-112315	7	261	0.00768824	0.083768
AMER1 mutants destabilize the destruction complex	Reactome	R-HSA-4839748	2	14	0.0077455	0.083768
APC truncation mutants have impaired AXIN binding	Reactome	R-HSA-5467337	2	14	0.0077455	0.083768
Regulation of TP53 Activity through Association with Co-factors	Reactome	R-HSA-6804759	2	14	0.0077455	0.083768
Defective EXT1 causes exostoses 1, TRPS2 and CHDS	Reactome	R-HSA-3656253	2	14	0.0077455	0.083768
truncated APC mutants destabilize the destruction complex	Reactome	R-HSA-4839744	2	14	0.0077455	0.083768
AXIN missense mutants destabilize the destruction complex	Reactome	R-HSA-5467340	2	14	0.0077455	0.083768
Defective EXT2 causes exostoses 2	Reactome	R-HSA-3656237	2	14	0.0077455	0.083768
AXIN mutants destabilize the destruction complex, activating WNT signaling	Reactome	R-HSA-4839735	2	14	0.0077455	0.083768
Truncations of AMER1 destabilize the destruction complex	Reactome	R-HSA-5467348	2	14	0.0077455	0.083768
RAB GEFs exchange GTP for GDP on RABs	Reactome	R-HSA-8876198	4	89	0.00783078	0.0839012
Longevity regulating pathway	KEGG PATHWAY	hsa04211	4	89	0.00783078	0.0839012
HIV Transcription Elongation	Reactome	R-HSA-167169	3	46	0.00803998	0.0850857
Tat-mediated elongation of the HIV-1 transcript	Reactome	R-HSA-167246	3	46	0.00803998	0.0850857
Formation of HIV-1 elongation complex containing HIV-1 Tat	Reactome	R-HSA-167200	3	46	0.00803998	0.0850857
Morphine addiction	KEGG PATHWAY	hsa05032	4	91	0.00842857	0.0875542
Proteoglycans in cancer	KEGG PATHWAY	hsa05205	6	203	0.00856899	0.0875542
S37 mutants of beta-catenin aren't phosphorylated	Reactome	R-HSA-5358749	2	15	0.00873005	0.0875542
phosphorylation site mutants of CTNNB1 are not targeted to the proteasome by the destruction complex	Reactome	R-HSA-4839743	2	15	0.00873005	0.0875542
S45 mutants of beta-catenin aren't phosphorylated	Reactome	R-HSA-5358751	2	15	0.00873005	0.0875542
T41 mutants of beta-catenin aren't phosphorylated	Reactome	R-HSA-5358752	2	15	0.00873005	0.0875542
S33 mutants of beta-catenin aren't phosphorylated	Reactome	R-HSA-5358747	2	15	0.00873005	0.0875542
Misspliced GSK3beta mutants stabilize beta-catenin	Reactome	R-HSA-5339716	2	15	0.00873005	0.0875542
Signaling by EGFR	Reactome	R-HSA-177929	3	48	0.00897725	0.0892551
Formation of HIV elongation complex in the absence of HIV Tat	Reactome	R-HSA-167152	3	48	0.00897725	0.0892551
Cell adhesion molecules (CAMs)	KEGG PATHWAY	hsa04514	5	146	0.00901269	0.08935
Small cell lung cancer	KEGG PATHWAY	hsa05222	4	93	0.00905547	0.0895168
Neuroactive ligand-receptor interaction	KEGG PATHWAY	hsa04080	8	338	0.00912529	0.0899492
Mitotic G1-G1/S phases	Reactome	R-HSA-453279	5	147	0.00925712	0.0909888
Ovarian steroidogenesis	KEGG PATHWAY	hsa04913	3	49	0.00946882	0.0925423
Metabolism of porphyrins	Reactome	R-HSA-189445	2	16	0.00976743	0.0938652
Metabolism of lipids	Reactome	R-HSA-556833	13	728	0.0102353	0.0970105
CDP-diacylglycerol biosynthesis	BioCyc	PWY-5667	2	17	0.0108567	0.0972872
Beta-catenin phosphorylation cascade	Reactome	R-HSA-196299	2	17	0.0108567	0.0972872
Toll-like Receptor Cascades	Reactome	R-HSA-168898	5	154	0.0110971	0.0986729
Interleukin-1 signaling	Reactome	R-HSA-9020702	4	101	0.0118645	0.10442
Melanogenesis	KEGG PATHWAY	hsa04916	4	101	0.0118645	0.10442
Axon guidance mediated by Slit/Robo	PANTHER	P00008	2	18	0.0119969	0.104519
Biological oxidations	Reactome	R-HSA-211859	6	220	0.0122626	0.106296
Adaptive Immune System	Reactome	R-HSA-1280218	13	748	0.0125386	0.108248
Regulation of TP53 Activity	Reactome	R-HSA-5633007	5	159	0.0125546	0.108248
FGF signaling pathway	PANTHER	P00021	4	103	0.0126446	0.108248
Heparan sulfate/heparin (HS-GAG) metabolism	Reactome	R-HSA-1638091	3	55	0.012745	0.108837
Cellular senescence	KEGG PATHWAY	hsa04218	5	160	0.0128608	0.108841
Conversion from APC/C:Cdc20 to APC/C:Cdh1 in late anaphase	Reactome	R-HSA-176407	2	19	0.0131872	0.108841
Phosphorylation of the APC/C	Reactome	R-HSA-176412	2	19	0.0131872	0.108841
Parathyroid hormone synthesis, secretion and action	KEGG PATHWAY	hsa04928	4	106	0.0138748	0.113972
HIV Infection	Reactome	R-HSA-162906	6	227	0.0140668	0.114729
heparan sulfate biosynthesis (late stages)	BioCyc	PWY-6558	2	20	0.0144265	0.115212
Inhibition of the proteolytic activity of APC/C required for the onset of anaphase by mitotic spindle checkpoint components	Reactome	R-HSA-141405	2	20	0.0144265	0.115212
Inactivation of APC/C via direct inhibition of the APC/C complex	Reactome	R-HSA-141430	2	20	0.0144265	0.115212
Interleukin-4 and Interleukin-13 signaling	Reactome	R-HSA-6785807	4	108	0.0147357	0.11687
Arachidonic acid metabolism	Reactome	R-HSA-2142753	3	59	0.0152456	0.119539
TCF dependent signaling in response to WNT	Reactome	R-HSA-201681	6	232	0.0154637	0.120475
Ras signaling pathway	KEGG PATHWAY	hsa04014	6	232	0.0154637	0.120475
Nucleotide Excision Repair	Reactome	R-HSA-5696398	4	111	0.0160892	0.122805
Cholinergic synapse	KEGG PATHWAY	hsa04725	4	112	0.0165571	0.124736
RNA Polymerase II Transcription Elongation	Reactome	R-HSA-75955	3	61	0.0165921	0.124736
Formation of RNA Pol II elongation complex	Reactome	R-HSA-112382	3	61	0.0165921	0.124736
Glycerolipid metabolism	KEGG PATHWAY	hsa00561	3	61	0.0165921	0.124736
CD28 dependent PI3K/Akt signaling	Reactome	R-HSA-389357	2	22	0.017049	0.126221
Autodegradation of Cdh1 by Cdh1:APC/C	Reactome	R-HSA-174084	3	62	0.0172895	0.126643
Constitutive Signaling by Aberrant PI3K in Cancer	Reactome	R-HSA-2219530	3	62	0.0172895	0.126643
Longevity regulating pathway - multiple species	KEGG PATHWAY	hsa04213	3	62	0.0172895	0.126643
Glutamatergic synapse	KEGG PATHWAY	hsa04724	4	114	0.0175182	0.128046
Signaling by Receptor Tyrosine Kinases	Reactome	R-HSA-9006934	9	458	0.017589	0.128292
[truncated: 916 more rows]

## Sheet: Table S7. Human_PS_NC_disease
#Term	Database	ID	Input number	Background number	P-Value	Corrected P-Value
[truncated: 338 more rows]

[truncated: 13 more sheets: Table S8. Human_PS_NC_GO, Table S9. Chimpanze_PS_genelist, Table S10. Chimpanze_PS_pathway, Table S11. Chimpanze_PS_disease, Table S12. Chimpanzee_PS_GO, Table S13. HC_BS_genelist, Table S14. HC_BS_pathway, Table S15. HC_BS_disease, Table S16. HC_BS_GO, Table S17. Human_BS_genelist, Table S18. Human_BS_pathway, Table S19. Human_BS_disease, Table S20. Human_BS_GO]
